# Supplementary material for: Ligand-modified nanoparticle surfaces influence CO electroreduction selectivity
Source: Nat Commun. 2024 Apr 6;15:2995. doi: 10.1038/s41467-024-47319-z (PMC10998913; doi:10.1038/s41467-024-47319-z)
Supplement: Supplementary file 8 — Source Data [file 41467_2024_47319_MOESM8_ESM.xlsx]

## Sheet: Figure 1
Data presented in bold font is used for Figure 1b and c
Suface intrermediate	Energy over pristine Cu/eV	Energy over thiolated Cu/eV
(CO+CO)*	0	0
(CO+CHO)*	0.4	-0.48
TS	0.75	-0.2
(OC-CHO)*	0.07	-1.02
(OC-CHHO)*	-0.28	-0.19
(HOC-CHHO)*	0.75	-0.77
(HOOC-CHH)*	0.58	-0.47
(HHOC-CHHO)*	-0.14	2.2
(CH3COOH)*	-1.35	-1.09

## Sheet: Figure 2
Figure 2b. Cu L-edge TEY spectra											Figure 2d. R-space EXAFS spectra
Energy (eV)	CuNPs	Energy (eV)	C18S-CuNPs	Energy (eV)	CuO	Energy (eV)	Cu	Energy (eV)	Cu2O		Radial distance (A)	CuNPs	C18S-CuNPs	Cu foil	Cu2O
920.301	0	920.301	0	922.659	119.369	922.057	0	922.592	230.72		0	0.04411	0.06157	0.05048	0.0788
920.401	73.2191	920.401	86.9844	923.193	0	922.457	20.6545	923.126	86.8069		0.03068	0.04349	0.06157	0.04802	0.07723
920.501	-153.242	920.501	-47.5963	923.726	14.9212	922.857	41.309	923.659	77.1617		0.06136	0.04189	0.06155	0.04089	0.07288
920.601	-287.323	920.601	-38.2553	924.26	-104.448	923.257	151.466	924.193	67.5165		0.09204	0.04004	0.06146	0.02976	0.06686
920.701	-256.847	920.701	42.5707	924.793	-223.818	923.658	82.618	924.726	57.8712		0.12272	0.03899	0.06128	0.01572	0.06108
920.802	15.0291	920.802	79.8718	925.327	-343.187	924.058	192.775	925.26	48.226		0.1534	0.03967	0.06107	0.00152	0.05807
920.902	16.2382	920.902	48.5978	925.86	-328.266	924.458	-144.582	925.793	38.5808		0.18408	0.04227	0.06106	0.01587	0.05977
921.002	-64.8359	921.002	15.8321	926.393	-44.7635	924.859	-213.43	926.327	28.9356		0.21476	0.04606	0.06152	0.03018	0.0659
921.102	14.3499	921.102	49.7198	926.927	104.448	925.259	-192.775	926.86	19.2904		0.24544	0.04992	0.06275	0.0417	0.07425
921.202	123.916	921.202	126.854	927.46	119.369	925.659	6.88483	927.394	9.64521		0.27612	0.05276	0.06482	0.04929	0.08229
921.303	-112.292	921.303	6.3352	927.993	0	926.059	117.042	927.927	0		0.3068	0.05383	0.06754	0.05216	0.08802
921.403	-110.166	921.403	65.3446	928.527	-11.6903	926.458	316.702	928.461	45.6777		0.33748	0.05282	0.07048	0.05	0.09017
921.503	-72.3402	921.503	108.187	929.059	1185.28	926.859	68.8483	928.994	91.3554		0.36816	0.04995	0.07306	0.04295	0.0882
921.603	-6.48105	921.603	115.738	929.563	2025.56	927.259	0	929.528	137.033		0.39884	0.04619	0.07478	0.03164	0.08248
921.703	23.4948	921.703	26.9309	930.016	7502.5	927.659	-57.1353	930.061	151.646		0.42951	0.04341	0.07538	0.01713	0.07465
921.804	-1.02941	921.804	99.2403	930.156	13694.2	928.06	-114.271	930.594	677.253		0.46019	0.04402	0.07509	0.00221	0.06821
921.904	137.513	921.904	150.861	930.231	19581.3	928.46	-260.938	931.126	2143.33		0.49087	0.04936	0.0747	0.01647	0.06828
922.004	106.222	922.004	114.867	930.401	25810.8	928.86	-49.4778	931.658	3206.34		0.52155	0.0585	0.07569	0.03199	0.07812
922.104	-8.65196	922.104	124.802	930.537	41165	929.26	-17.0815	932.177	4387.21		0.55223	0.06932	0.07983	0.0448	0.09586
922.204	-17.1928	922.204	134.193	930.497	35790.4	929.66	-74.2168	932.453	8898.61		0.58291	0.07984	0.08833	0.05359	0.11721
922.305	99.983	922.305	238.829	930.501	31671.9	930.06	-41.8204	932.675	15063.7		0.61359	0.08858	0.10121	0.0574	0.13844
922.405	188.225	922.405	105.863	930.644	54131.8	930.46	-9.42404	932.518	11533.8		0.64427	0.09455	0.11735	0.05576	0.15683
922.505	-78.3887	922.505	29.3258	930.621	48198.6	930.859	99.34	932.867	26223		0.67495	0.09739	0.13517	0.04866	0.17053
922.605	-71.1895	922.605	39.0368	930.623	45199.4	931.259	92.9664	932.777	20641.4		0.70563	0.09749	0.15308	0.03659	0.17852
922.705	38.3863	922.705	107.808	930.777	68591.1	931.658	355.63	932.976	37386		0.73631	0.09627	0.16969	0.02056	0.18071
922.806	-62.7379	922.806	16.1505	930.741	63964.3	932.081	1933.16	932.967	32532.8		0.76699	0.09645	0.18398	0.00337	0.17818
922.906	-114.845	922.906	53.5249	930.677	60490.9	931.924	500.846	933.127	48833.7		0.79767	0.10154	0.19538	0.01874	0.17338
923.006	-55.3529	923.006	61.2525	930.907	73102.7	932.317	4014.37	933.023	45154.8		0.82835	0.1143	0.20387	0.03805	0.17008
923.106	35.0729	923.106	118.62	930.996	77858.1	932.444	7831.07	933.026	41213.8		0.85903	0.13502	0.2101	0.05525	0.17262
923.206	-19.148	923.206	30.3779	931.263	65624.3	932.481	5640.88	933.238	61176.1		0.88971	0.1619	0.21537	0.06881	0.18396
923.307	-91.3922	923.307	-9.08105	931.29	72138.6	932.597	11819.2	933.148	55082.7		0.92039	0.19235	0.22153	0.07758	0.20394
923.407	119.184	923.407	78.9733	931.441	58594	932.574	9697.26	933.017	53036.8		0.95107	0.22381	0.23063	0.08089	0.2297
923.507	193.243	923.507	60.0993	931.377	52565.6	932.722	17048.4	933.379	71194		0.98175	0.25403	0.24432	0.0786	0.25745
923.607	-69.898	923.607	-48.7413	931.555	47316.4	932.699	14926.4	933.205	66853.9		1.01243	0.28105	0.26337	0.07125	0.28391
923.707	-125.589	923.707	0.09303	931.558	43063.7	932.7	13850.3	933.504	75643.8		1.04311	0.30326	0.28741	0.06019	0.30692
923.808	-64.6464	923.808	105.744	931.562	38766.3	932.82	22173.3	933.831	67871.1		1.07379	0.31948	0.31522	0.04805	0.32576
923.908	-21.8072	923.908	112.287	931.699	33850.3	932.823	20334.9	933.799	73910.9		1.10447	0.329	0.3452	0.0397	0.34135
924.008	-112.561	924.008	-22.2039	931.663	29071.4	932.87	18759.8	933.97	60458.7		1.13515	0.33174	0.37577	0.04087	0.35619
924.108	-118.202	924.108	-30.3196	931.773	25102.8	932.709	8469.52	934.014	55483.4		1.16583	0.32831	0.40573	0.05063	0.37395
924.208	36.7735	924.208	26.9648	931.804	20547.4	932.97	27721.9	934.193	49437.1		1.1965	0.3202	0.43436	0.06294	0.39846
924.309	58.216	924.309	5.97082	931.995	15446.7	932.947	25564.1	934.424	43259.7		1.22718	0.3099	0.46152	0.07353	0.43225
924.409	-72.3915	924.409	-116	932.119	10283.8	932.95	24039.5	934.709	37220		1.25786	0.30093	0.48753	0.08011	0.47548
924.509	-13.3323	924.509	-5.12714	932.403	5667.92	933.07	31690	935.087	31985.4		1.28854	0.29738	0.51307	0.08154	0.52587
924.609	70.6935	924.609	71.3589	932.792	2849.3	933.073	30075.8	935.384	27135.5		1.31922	0.30296	0.53887	0.07747	0.57941
924.709	-58.7474	924.709	-47.0918	933.326	1226.06	933.232	34594.4	935.775	21980.2		1.3499	0.31951	0.56539	0.0682	0.63131
924.81	-91.2049	924.81	-20.7541	933.86	542.887	933.201	32973.3	936.165	17935.4		1.38058	0.34626	0.59259	0.05493	0.6768
924.91	-17.4958	924.91	74.4636	934.394	396.901	933.362	36527.9	936.713	16059.2		1.41126	0.38028	0.61969	0.04055	0.71161
925.01	44.6967	925.01	84.313	934.927	250.914	933.209	28579	937.246	15510		1.44194	0.41774	0.6452	0.03286	0.73229
925.11	-4.91078	925.11	5.20731	935.461	-163.665	933.695	36350.7	937.78	15095.1		1.47262	0.45477	0.66707	0.04184	0.7364
925.21	-104.152	925.21	0	935.994	-41.0587	933.997	34597.2	938.314	13471.1		1.5033	0.48795	0.68291	0.06228	0.72268
925.311	-93.6058	925.311	75.842	936.528	-187.045	934.268	32208.9	938.849	11847.1		1.53398	0.51446	0.6903	0.08629	0.69104
925.411	0	925.411	61.2824	937.061	204.153	934.537	30224.3	939.383	10491.8		1.56466	0.53213	0.68714	0.11046	0.64257
925.511	-103.486	925.511	-63.8972	937.594	595.351	934.807	27903.3	939.917	9136.44		1.59534	0.53947	0.67195	0.13304	0.5795
925.611	-158.438	925.611	-9.10183	938.128	583.661	935.076	26187.7	940.452	8049.82		1.62602	0.53574	0.64423	0.15291	0.505
925.711	-113.924	925.711	90.3902	938.661	571.97	935.345	24472.1	940.985	7634.96		1.6567	0.52109	0.60491	0.16934	0.4231
925.812	-39.2769	925.812	160.747	939.195	291.688	935.615	22352.9	941.519	6413.99		1.68738	0.49665	0.55697	0.18223	0.33855
925.912	-28.0628	925.912	-23.6007	939.728	-122.891	935.911	20674.2	942.053	5327.38		1.71806	0.46491	0.50642	0.19251	0.25688
926.012	-30.5953	926.012	-4.67866	940.262	-671.766	936.318	19942.8	942.587	4240.76		1.74874	0.43006	0.4635	0.20282	0.18511
926.112	-42.7346	926.112	40.4001	940.796	-817.752	936.708	21432.7	943.121	3825.9		1.77942	0.39851	0.44267	0.21815	0.13327
926.212	-115.82	926.212	53.1454	941.329	-963.739	936.551	19946.6	943.655	3276.69		1.8101	0.37878	0.45773	0.24535	0.11307
926.313	-263.24	926.313	46.1325	941.863	-975.429	936.944	23617.1	944.187	3667.94		1.84078	0.37958	0.51266	0.29073	0.12129
926.413	-279.376	926.413	64.2278	942.396	-718.527	937.075	24990	944.72	3924.85		1.87146	0.40551	0.59972	0.35747	0.13817
926.513	-291.928	926.513	69.7232	942.89	-1498.19	936.947	22182.2	945.253	4719.16		1.90214	0.4545	0.70682	0.44521	0.15009
926.613	-168.681	926.613	30.6153	943.462	-607.612	937.239	26414.7	945.785	5782.17		1.93282	0.52	0.82321	0.5513	0.15218
926.713	-320.873	926.713	-91.3627	943.996	-485.006	937.37	28011.9	946.318	6710.84		1.9635	0.59474	0.94072	0.67187	0.14375
926.814	-312.586	926.814	-32.8157	944.529	-630.992	937.737	27639.9	946.851	6295.98		1.99418	0.67263	1.05323	0.8023	0.12614
926.914	-265.355	926.914	37.7547	945.062	-374.09	938.032	25835.6	947.385	5209.36		2.02485	0.74901	1.15617	0.93741	0.10173
927.014	-203.574	927.014	-3.94991	945.596	-520.077	938.34	24895.1	947.919	4391.45		2.05553	0.82042	1.24618	1.07162	0.07347
927.114	-274.86	927.114	-80.4329	946.129	-531.767	938.409	23474.1	948.453	3439.18		2.08621	0.88436	1.32092	1.19917	0.04455
927.214	-147.579	927.214	25.7575	946.663	-677.754	938.705	21687.8	948.987	2621.26		2.11689	0.93911	1.37896	1.31434	0.01823
927.315	-2.59858	927.315	-4.94044	947.196	-420.852	939.047	19929.2	949.52	2072.05		2.14757	0.98363	1.41967	1.41177	0.00738
927.415	-16.9511	927.415	33.1999	947.729	-163.95	939.26	18747.5	950.054	1657.2		2.17825	1.01741	1.44314	1.48676	0.02128
927.515	-51.7704	927.515	-30.1564	948.263	-175.64	939.616	18343.3	950.587	1645.4		2.20893	1.0404	1.45002	1.53553	0.03027
927.615	64.2938	927.615	67.6557	948.796	81.262	940.042	18073.4	951.12	2305.35		2.23961	1.05292	1.44143	1.55544	0.03568
927.715	158.425	927.715	130.589	949.369	488.37	940.414	18689.3	951.652	3637.07		2.27029	1.05551	1.4188	1.54521	0.04447
927.816	32.6553	927.816	-16.0869	949.861	2699.04	940.779	19572.7	952.197	5576.44		2.30097	1.04886	1.3837	1.50498	0.06394
927.916	-7.74725	927.916	-14.1249	950.256	7871.86	941.177	20059.6	952.567	9155.39		2.33165	1.03368	1.33776	1.43632	0.09508
928.016	62.5035	928.016	65.9922	950.547	13776.8	941.611	19477.3	952.857	13441.4		2.36233	1.01063	1.28251	1.34213	0.13527
928.116	152.081	928.116	41.9859	950.825	19263.2	942.012	18663.8	953.092	19381.2		2.39301	0.98025	1.21938	1.22652	0.18159
928.216	262.012	928.216	-15.7887	951.247	19058.1	942.413	17491.6	953.381	24204.7		2.42369	0.94294	1.14964	1.09451	0.23142
928.317	189.328	928.317	30.515	951.294	15643.7	942.781	16222.8	953.889	22843.2		2.45437	0.899	1.07443	0.95178	0.28238
928.417	186.733	928.417	107.26	951.52	12180.7	942.949	15226.2	954.185	19283.1		2.48505	0.84863	0.99486	0.80433	0.3324
928.517	239.489	928.517	103.356	951.724	6933.22	943.35	14233.3	954.707	17105.2		2.51573	0.79205	0.91207	0.65815	0.37971
928.617	98.8444	928.617	61.3344	952.127	3152.97	943.718	13143.9	955.241	15212.5		2.54641	0.72956	0.82736	0.51891	0.42296
928.717	88.5166	928.717	98.3736	952.662	1708.78	944.152	12202.8	955.776	13319.7		2.57709	0.66162	0.74231	0.39176	0.46113
928.818	326.789	928.818	154.751	953.196	891.316	944.553	11210	956.311	11695.7		2.60777	0.58896	0.65888	0.28135	0.49355
928.918	389.978	928.918	95.9178	953.729	476.737	944.954	10306.8	956.844	10877.8		2.63845	0.51262	0.57946	0.19214	0.51979
929.018	292.45	929.018	23.9399	954.263	330.751	945.355	9313.95	957.378	10194.2		2.66913	0.43402	0.50693	0.12955	0.53957
929.118	270.672	929.118	20.642	954.796	319.06	945.756	8590.14	957.912	9510.67		2.69981	0.35516	0.44455	0.09934	0.55274
929.218	406.994	929.218	70.9507	955.33	441.666	946.157	7686.98	958.446	8558.4		2.73049	0.27884	0.39547	0.09709	0.55915
929.319	545.55	929.319	111.123	955.863	429.976	946.558	6783.82	958.98	7606.13		2.76117	0.20961	0.36183	0.1056	0.5587
929.419	500.389	929.419	102.795	956.396	552.582	946.958	6239.37	959.381	6488.88		2.79184	0.15594	0.34346	0.11352	0.55136
929.519	641.228	929.519	145.109	956.93	675.187	947.358	5784.6	922.058	240.365		2.82252	0.13216	0.33741	0.11819	0.53722
929.619	926.983	929.619	188.664	957.463	529.201	947.759	4791.76	922.058	240.365		2.8532	0.14509	0.33889	0.12034	0.51657
929.719	1073.07	929.719	125.086	957.997	383.214	948.159	4157.64	922.058	240.365		2.88388	0.1792	0.34299	0.1211	0.49002
929.82	1199.13	929.82	88.6682	958.53	371.524	948.56	3344.15	922.058	240.365		2.91456	0.21776	0.34591	0.12076	0.4585
929.92	1495.58	929.92	236.434	959.064	225.538	948.961	2620.35	922.058	240.365		2.94524	0.25264	0.34539	0.1188	0.42334
930.02	2004.86	930.02	502.936	959.397	0	949.361	1896.54	922.058	240.365		2.97592	0.28039	0.34058	0.11451	0.38621
930.12	2410.21	930.12	548.198	922.125	1044.48	949.761	1441.77	922.058	240.365		3.0066	0.29959	0.33178	0.10803	0.34904
930.22	2709.62	930.22	730.61	922.125	1044.48	950.161	1256.04	922.058	240.365		3.03728	0.30984	0.32021	0.10144	0.31383
930.321	3268.84	930.321	978.185	922.125	1044.48	950.561	1070.31	922.058	240.365		3.06796	0.31142	0.3077	0.0994	0.28242
930.421	4046.43	930.421	1255.42	922.125	1044.48	950.96	974.258	922.058	240.365		3.09864	0.30505	0.29631	0.10761	0.25609
930.521	5092.87	930.521	1456.77	922.125	1044.48	951.386	1421.83	922.058	240.365		3.12932	0.29179	0.28783	0.12815	0.2352
930.621	6165.67	930.621	1968.18	922.125	1044.48	951.757	2127.34	922.058	240.365		3.16	0.27295	0.28333	0.15807	0.21905
930.721	7833.46	930.721	2538.32	922.125	1044.48	952.022	3236.6	922.058	240.365		3.19068	0.25001	0.28277	0.19264	0.20612
930.822	10277	930.822	3386.49	922.125	1044.48	952.313	4450.07	922.058	240.365		3.22136	0.22456	0.28505	0.22763	0.1946
930.922	13115.1	930.922	4462.24	922.125	1044.48	952.449	6174.15	922.058	240.365		3.25204	0.19821	0.28844	0.25966	0.18298
931.022	17102.9	931.022	6008.46	922.125	1044.48	952.706	8084.66	922.058	240.365		3.28272	0.17253	0.29102	0.28616	0.17047
931.122	22055.4	931.122	8108.75	922.125	1044.48	952.968	10418	922.058	240.365		3.3134	0.14903	0.29116	0.30528	0.15706
931.222	29739.7	931.222	10870.6	922.125	1044.48	952.945	8296.06	922.058	240.365		3.34408	0.129	0.28771	0.31593	0.14353
931.323	38678.2	931.323	14065.4	922.125	1044.48	953.34	11338.8	922.058	240.365		3.37476	0.11335	0.2801	0.31775	0.13125
931.423	49194.3	931.423	17912.4	922.125	1044.48	953.737	12318.9	922.058	240.365		3.40544	0.10239	0.2683	0.31111	0.12176
931.523	63310.6	931.523	22696.3	922.125	1044.48	954.137	12043.5	922.058	240.365		3.43612	0.09557	0.25279	0.29701	0.11619
931.623	79947.7	931.623	27954	922.125	1044.48	954.538	11140.3	922.058	240.365		3.4668	0.09172	0.23445	0.27704	0.11466
931.723	92183.4	931.723	31779.8	922.125	1044.48	954.906	9961.15	922.058	240.365		3.49748	0.08953	0.21448	0.25317	0.11608
931.824	100328	931.824	34379.9	922.125	1044.48	955.308	8430.24	922.058	240.365		3.52816	0.08799	0.1943	0.22765	0.11873
931.924	104275	931.924	35357	922.125	1044.48	955.743	7175.3	922.058	240.365		3.55884	0.08679	0.17547	0.20276	0.12094
932.024	101429	932.024	34184.7	922.125	1044.48	956.144	6182.46	922.058	240.365		3.58952	0.08632	0.15961	0.1806	0.1215
932.124	91267.5	932.124	31117.9	922.125	1044.48	956.543	5996.73	922.058	240.365		3.62019	0.08771	0.14828	0.16288	0.11979
932.224	76881.9	932.224	26460.2	922.125	1044.48	956.943	5990.35	922.058	240.365		3.65087	0.09254	0.14281	0.1508	0.11567
932.325	61382	932.325	21288	922.125	1044.48	957.343	5714.94	922.058	240.365		3.68155	0.10224	0.14405	0.14509	0.10941
932.425	47832.3	932.425	16871	922.125	1044.48	957.743	5260.18	922.058	240.365		3.71223	0.11742	0.15222	0.14631	0.10155
932.525	38129.5	932.525	13625.2	922.125	1044.48	958.144	4446.69	922.058	240.365		3.74291	0.13779	0.16694	0.15505	0.09278
932.625	29970.2	932.625	10867.6	922.125	1044.48	958.544	3633.21	922.058	240.365		3.77359	0.16245	0.18749	0.17174	0.08385
932.725	24340	932.725	8963.17	922.125	1044.48	958.945	2819.72	922.058	240.365		3.80427	0.19021	0.21292	0.19628	0.07549
932.826	21082.2	932.826	7637.38	922.125	1044.48	959.345	2364.96	922.058	240.365		3.83495	0.21982	0.24215	0.22782	0.06829
932.926	18462.1	932.926	6869.46	922.125	1044.48			922.058	240.365		3.86563	0.24999	0.27395	0.26486	0.0627
933.026	16977.5	933.026	6607.7	922.125	1044.48			922.058	240.365		3.89631	0.27944	0.30697	0.30549	0.05899
933.126	16914.4	933.126	6731.37	922.125	1044.48			922.058	240.365		3.92699	0.30692	0.33977	0.34757	0.0572
933.226	17769.4	933.226	7213.26	922.125	1044.48			922.058	240.365		3.95767	0.33126	0.37091	0.38894	0.0572
933.327	18940.3	933.327	8081.84	922.125	1044.48			922.058	240.365		3.98835	0.35137	0.39901	0.4275	0.0587
933.427	20767.1	933.427	9420.39	922.125	1044.48			922.058	240.365		4.01903	0.36635	0.42286	0.46136	0.06128
933.527	23576	933.527	11163.5	922.125	1044.48			922.058	240.365		4.04971	0.3755	0.44147	0.48891	0.06448
933.627	26891.1	933.627	13577.3	922.125	1044.48			922.058	240.365		4.08039	0.37836	0.45417	0.5089	0.06785
933.727	30837.8	933.727	17312.4	922.125	1044.48			922.058	240.365		4.11107	0.37477	0.46063	0.52052	0.07098
933.828	35729	933.828	21733.2	922.125	1044.48			922.058	240.365		4.14175	0.36488	0.46087	0.52341	0.07357
933.928	41160.7	933.928	26030.9	922.125	1044.48			922.058	240.365		4.17243	0.34916	0.45534	0.51772	0.07546
934.028	46802.4	934.028	30562.9	922.125	1044.48			922.058	240.365		4.20311	0.32841	0.44484	0.50409	0.0766
934.128	50713.1	934.128	34222.8	922.125	1044.48						4.23379	0.30379	0.43049	0.48364	0.07713
934.228	52093.5	934.228	35787.1	922.125	1044.48						4.26447	0.27676	0.41368	0.45793	0.07724
934.329	50977	934.329	35437.7	922.125	1044.48						4.29515	0.24916	0.39595	0.42889	0.07719
934.429	47532.6	934.429	33422.4	922.125	1044.48						4.32583	0.22313	0.37885	0.39871	0.07722
934.529	44079.7	934.529	31096.8	922.125	1044.48						4.35651	0.20107	0.36376	0.36974	0.07747
934.629	41490.6	934.629	29098.7	922.125	1044.48						4.38719	0.18531	0.3517	0.34423	0.07796
934.729	39159.9	934.729	27177.4	922.125	1044.48						4.41786	0.17746	0.34318	0.3241	0.07859
934.83	37062.5	934.83	25542.8	922.125	1044.48						4.44854	0.1777	0.33821	0.31062	0.07919
934.93	35343.1	934.93	24377.1	922.125	1044.48						4.47922	0.18468	0.33631	0.30415	0.07961
935.03	33948.1	935.03	23477.9	922.125	1044.48						4.5099	0.19627	0.33677	0.30421	0.07971
935.13	32766.4	935.13	22640.1	922.125	1044.48						4.54058	0.21045	0.33881	0.30974	0.07946
935.23	31768.5	935.23	22044.2	922.125	1044.48						4.57126	0.22578	0.34178	0.31947	0.07891
935.331	31127.7	935.331	21733.4	922.125	1044.48						4.60194	0.24138	0.34519	0.3322	0.0782
935.431	30225.2	935.431	21713.2	922.125	1044.48						4.63262	0.25677	0.34872	0.34684	0.07752
935.531	29641.8	935.531	21581.8	922.125	1044.48						4.6633	0.27169	0.35218	0.36242	0.07707
935.631	29073.8	935.631	21348.7	922.125	1044.48						4.69398	0.28588	0.35539	0.37794	0.07706
935.731	28477.2	935.731	21137.4	922.125	1044.48						4.72466	0.29904	0.35813	0.39236	0.07763
935.832	27597.4	935.832	20850.7	922.125	1044.48						4.75534	0.31073	0.36012	0.40458	0.07885
935.932	26869	935.932	20298	922.125	1044.48						4.78602	0.32041	0.36097	0.41351	0.0807
936.032	25943.7	936.032	19727.1	922.125	1044.48						4.8167	0.32744	0.36024	0.41816	0.08307
936.132	25197.9	936.132	19204.5	922.125	1044.48						4.84738	0.33122	0.35751	0.41774	0.08576
936.232	24372.9	936.232	18536.6	922.125	1044.48						4.87806	0.33117	0.3524	0.41175	0.0885
936.333	23414.7	936.333	17891.7	922.125	1044.48						4.90874	0.32688	0.34467	0.40002	0.09102
936.433	22480	936.433	17058.2	922.125	1044.48						4.93942	0.31812	0.33426	0.38278	0.093
936.533	21381.1	936.533	16204.3	922.125	1044.48						4.9701	0.30484	0.32128	0.36063	0.0942
936.633	20585.3	936.633	15516.8	922.125	1044.48						5.00078	0.28726	0.30607	0.33454	0.09443
936.733	19957.8	936.733	14816.5	922.125	1044.48						5.03146	0.26582	0.28913	0.3058	0.09362
936.834	19127	936.834	14155.6	922.125	1044.48						5.06214	0.24115	0.27111	0.27593	0.09186
936.934	18599.4	936.934	13676.9	922.125	1044.48						5.09282	0.21409	0.25271	0.24665	0.0894
937.034	18226.9	937.034	13232.1	922.125	1044.48						5.1235	0.18563	0.23463	0.21971	0.08664
937.134	17964.5	937.134	12773.4	922.125	1044.48						5.15418	0.15689	0.21748	0.19674	0.08414
937.234	17532.1	937.234	12462.2	922.125	1044.48						5.18486	0.1291	0.20162	0.17896	0.08242
937.335	17436.4	937.335	12224.4	922.125	1044.48						5.21553	0.10365	0.1872	0.16679	0.0819
937.435	17527.2	937.435	12119.3	922.125	1044.48						5.24621	0.08209	0.17404	0.15971	0.0827
937.535	17664.5	937.535	12029.5	922.125	1044.48						5.27689	0.06613	0.16176	0.15634	0.08458
937.635	17926.5	937.635	11982.3	922.125	1044.48						5.30757	0.05701	0.14985	0.15497	0.087
937.735	18258.9	937.735	12029.5	922.125	1044.48						5.33825	0.05424	0.13777	0.15399	0.08933
937.836	18659.3	937.836	12046.5	922.125	1044.48						5.36893	0.05519	0.12511	0.15221	0.09093
937.936	18935.3	937.936	12105.9	922.125	1044.48						5.39961	0.05696	0.11163	0.14884	0.09132
938.036	18942.9	938.036	12140.5	922.125	1044.48						5.43029	0.05766	0.09729	0.14345	0.09016
938.136	19154	938.136	12211.6	922.125	1044.48						5.46097	0.05648	0.08225	0.1359	0.08733
938.236	19384.6	938.236	12134.2	922.125	1044.48						5.49165	0.05328	0.06682	0.12623	0.08289
938.337	19337.2	938.337	11993.6	922.125	1044.48						5.52233	0.04831	0.05153	0.11466	0.07702
938.437	19071.3	938.437	11885.6	922.125	1044.48						5.55301	0.04211	0.03707	0.10152	0.07007
938.537	18978.5	938.537	11881.6	922.125	1044.48						5.58369	0.03539	0.0247	0.08725	0.06244
938.637	18988.9	938.637	11726.6	922.125	1044.48						5.61437	0.02906	0.0173	0.07238	0.05459
938.737	18768.2	938.737	11488.7	922.125	1044.48						5.64505	0.02429	0.01852	0.05758	0.04697
938.838	18432.9	938.838	11314.2	922.125	1044.48						5.67573	0.02221	0.02502	0.04366	0.03996
938.938	18219.4	938.938	11232.3	922.125	1044.48						5.70641	0.02311	0.0322	0.03174	0.03388
939.038	18156.2	939.038	10981.4	922.125	1044.48						5.73709	0.02609	0.03854	0.02359	0.02894
939.138	17709.9	939.138	10674.1	922.125	1044.48						5.76777	0.03002	0.04369	0.0211	0.02531
939.238	17244.8	939.238	10401.4	922.125	1044.48						5.79845	0.03427	0.0477	0.02334	0.02313
939.339	16974.8	939.339	10204.6	922.125	1044.48						5.82913	0.03862	0.05074	0.02705	0.02256
939.439	16739.1	939.439	9950.04	922.125	1044.48						5.85981	0.04304	0.05303	0.03009	0.02364
939.539	16541.1	939.539	9666.51	922.125	1044.48						5.89049	0.04755	0.05476	0.03166	0.0262
939.639	16074.4	939.639	9477.43	922.125	1044.48						5.92117	0.05207	0.05602	0.03161	0.02984
939.739	15800.8	939.739	9299.99	922.125	1044.48						5.95185	0.05645	0.05684	0.03007	0.03406
939.84	15481.2	939.84	9066.69	922.125	1044.48						5.98253	0.06041	0.05719	0.02737	0.03838
939.94	15040.7	939.94	8894.92	922.125	1044.48						6.0132	0.06361	0.05702	0.02396	0.04236
940.04	14639.8	940.04	8721.76	922.125	1044.48						6.04388	0.06572	0.05628	0.02046	0.04564
940.14	14504.2	940.14	8487.12	922.125	1044.48						6.07456	0.06641	0.05497	0.01775	0.04791
940.24	14271.1	940.24	8279.37	922.125	1044.48						6.10524	0.06542	0.05316	0.01683	0.04899
940.341	13886	940.341	8200.43	922.125	1044.48						6.13592	0.06257	0.05095	0.01818	0.04876
940.441	13708.6	940.441	8084.17	922.125	1044.48						6.1666	0.0578	0.04848	0.02123	0.04724
940.541	13350.9	940.541	7985.87	922.125	1044.48						6.19728	0.05112	0.04586	0.02496	0.04454
940.641	13275.5	940.641	7815.41	922.125	1044.48						6.22796	0.0427	0.04315	0.02852	0.04087
940.741	12931.9	940.741	7702.33	922.125	1044.48						6.25864	0.03286	0.04036	0.03123	0.03657
940.842	12796.1	940.842	7592.16	922.125	1044.48						6.28932	0.02223	0.03745	0.03256	0.03213
940.942	12641.2	940.942	7546.47	922.125	1044.48						6.32	0.01291	0.03443	0.03206	0.02818
941.042	12573.6	941.042	7428.3	922.125	1044.48						6.35068	0.01304	0.03153	0.02935	0.02549
941.142	12237.3	941.142	7256.32	922.125	1044.48						6.38136	0.02317	0.02938	0.02419	0.02472
941.242	12038.4	941.242	7252.29	922.125	1044.48						6.41204	0.03545	0.02914	0.0165	0.02591
941.343	12076.7	941.343	7266.37	922.125	1044.48						6.44272	0.04767	0.032	0.0065	0.02849
941.443	12010.1	941.443	7063.3	922.125	1044.48						6.4734	0.05909	0.03827	0.00666	0.03167
941.543	11632.4	941.543	6901.88	922.125	1044.48						6.50408	0.06922	0.04727	0.02068	0.0348
941.643	11345.6	941.643	6866.91	922.125	1044.48						6.53476	0.07774	0.05801	0.03608	0.03746
941.743	11394.8	941.743	6834.23	922.125	1044.48						6.56544	0.08435	0.06954	0.05196	0.03938
941.844	11474.5	941.844	6754.58	922.125	1044.48						6.59612	0.08887	0.08104	0.06746	0.04043
941.944	11176.9	941.944	6564.03	922.125	1044.48						6.6268	0.09118	0.09177	0.0817	0.04056
942.044	10991.2	942.044	6552.1	922.125	1044.48						6.65748	0.09122	0.10103	0.09382	0.03977
942.144	10874	942.144	6459.36	922.125	1044.48						6.68816	0.08901	0.10822	0.10302	0.03814
942.244	10757.9	942.244	6251.85	922.125	1044.48						6.71884	0.08467	0.11282	0.10865	0.03576
942.345	10437.4	942.345	6037.46	922.125	1044.48						6.74952	0.07837	0.11444	0.11024	0.03275
942.445	10257.7	942.445	5937.25	922.125	1044.48						6.7802	0.07036	0.1128	0.1075	0.02924
942.545	10159.5	942.545	5815.16	922.125	1044.48						6.81087	0.061	0.10776	0.10041	0.02541
942.645	10052.3	942.645	5614.26	922.125	1044.48						6.84155	0.05082	0.09936	0.08916	0.02138
942.745	9859.39	942.745	5537.05	922.125	1044.48						6.87223	0.04061	0.08775	0.07421	0.01734
942.846	9650.47	942.846	5393.66	922.125	1044.48						6.90291	0.03184	0.07325	0.05628	0.01345
942.946	9606.49	942.946	5261.84	922.125	1044.48						6.93359	0.02711	0.05633	0.0366	0.00996
943.046	9520.03	943.046	5082.63	922.125	1044.48						6.96427	0.02892	0.03765	0.01889	0.00721
943.146	9236.82	943.146	4956.95	922.125	1044.48						6.99495	0.03608	0.01866	0.02063	0.00581
943.246	9076.2	943.246	4878.44	922.125	1044.48						7.02563	0.04563	0.0116	0.03995	0.00601
943.347	8876.88	943.347	4795.3	922.125	1044.48						7.05631	0.05569	0.02912	0.06134	0.0071
943.447	8797.13	943.447	4699.71	922.125	1044.48						7.08699	0.06533	0.04956	0.08181	0.00824
943.547	8732.47	943.547	4586.09	922.125	1044.48						7.11767	0.07404	0.06951	0.10034	0.00899
943.647	8548.59	943.647	4475.58	922.125	1044.48						7.14835	0.08155	0.08816	0.1164	0.0092
943.747	8508.88	943.747	4431.13	922.125	1044.48						7.17903	0.08771	0.10504	0.12965	0.00882
943.848	8512.99	943.848	4374.84	922.125	1044.48						7.20971	0.09244	0.11981	0.13998	0.00793
943.948	8256.53	943.948	4252.47	922.125	1044.48						7.24039	0.09576	0.13226	0.14741	0.00675
944.048	8141.52	944.048	4258.11	922.125	1044.48						7.27107	0.09772	0.14228	0.1521	0.0058
944.148	8144.64	944.148	4225.72	922.125	1044.48						7.30175	0.09841	0.14984	0.15432	0.00593
944.249	8134.68	944.249	4098.42	922.125	1044.48						7.33243	0.09795	0.15498	0.15437	0.00745
944.349	8056.5	944.349	3999.83	922.125	1044.48						7.36311	0.09647	0.15782	0.15263	0.00977
944.449	7983.85	944.449	3947.09	922.125	1044.48						7.39379	0.09412	0.15851	0.14945	0.01226
944.549	8117.06	944.549	3934.26	922.125	1044.48						7.42447	0.09101	0.15725	0.14516	0.01447
944.649	7916.85	944.649	3913.69	922.125	1044.48						7.45515	0.08727	0.15423	0.14004	0.01608
944.75	7758.05	944.75	3917.12	922.125	1044.48						7.48583	0.08299	0.14969	0.13431	0.01685
944.85	7699.36	944.85	3968.85	922.125	1044.48						7.51651	0.07826	0.14385	0.12815	0.01659
944.95	7754.1	944.95	3958.62	922.125	1044.48						7.54719	0.07314	0.13696	0.12166	0.01518
945.05	8027.49	945.05	3975.01	922.125	1044.48						7.57787	0.06766	0.12928	0.11491	0.01259
945.15	7856.59	945.15	3880.84	922.125	1044.48						7.60854	0.06186	0.12108	0.10799	0.00885
945.25	7670.81	945.25	3889.63	922.125	1044.48						7.63922	0.05576	0.11263	0.10099	0.00407
945.351	7888.97	945.351	3961.71	922.125	1044.48						7.6699	0.04936	0.10419	0.09405	0.00161
945.451	7975.94	945.451	3961.62	922.125	1044.48						7.70058	0.04268	0.09601	0.08741	0.00782
945.551	7908.35	945.551	4019.98	922.125	1044.48						7.73126	0.03574	0.08829	0.08138	0.01434
945.651	7871.14	945.651	4065.62	922.125	1044.48						7.76194	0.02861	0.08114	0.07628	0.02084
945.751	7996.94	945.751	4095.1	922.125	1044.48						7.79262	0.0214	0.07461	0.0724	0.02696
945.852	8116.64	945.852	4075.81	922.125	1044.48						7.8233	0.01445	0.06863	0.06988	0.03237
945.952	8026.27	945.952	4085.5	922.125	1044.48						7.85398	0.0089	0.06306	0.0686	0.03676
946.052	8189.99	946.052	4148.94	922.125	1044.48						7.88466	0.00855	0.05772	0.06818	0.0399
946.152	8209.03	946.152	4230.32	922.125	1044.48						7.91534	0.01365	0.05247	0.06807	0.04162
946.253	8258.44	946.253	4275.89	922.125	1044.48						7.94602	0.02013	0.0472	0.06769	0.04181
946.353	8152.19	946.353	4258.31	922.125	1044.48						7.9767	0.02658	0.04196	0.06655	0.0405
946.453	8274	946.453	4306.83	922.125	1044.48						8.00738	0.03254	0.03694	0.06431	0.03779
946.553	8403.73	946.553	4430.31	922.125	1044.48						8.03806	0.03775	0.03259	0.06081	0.03391
946.653	8487.86	946.653	4424.45	922.125	1044.48						8.06874	0.042	0.02951	0.0561	0.02918
946.754	8329.73	946.754	4433.04	922.125	1044.48						8.09942	0.04518	0.02832	0.05048	0.02412
946.854	8485.69	946.854	4477.19	922.125	1044.48						8.1301	0.04717	0.02923	0.04449	0.01946
946.954	8513.98	946.954	4512.54	922.125	1044.48						8.16078	0.04794	0.03182	0.03903	0.01629
947.054	8596.08	947.054	4476.95	922.125	1044.48						8.19146	0.04752	0.03532	0.03528	0.01566
947.154	8402.22	947.154	4475.49	922.125	1044.48						8.22214	0.04598	0.03902	0.0344	0.01744
947.255	8382.34	947.255	4528.45	922.125	1044.48						8.25282	0.04345	0.04244	0.03669	0.02035
947.355	8518.81	947.355	4465.89	922.125	1044.48						8.2835	0.04014	0.04528	0.04133	0.02327
947.455	8234.3	947.455	4366.67	922.125	1044.48						8.31418	0.03627	0.04742	0.04715	0.02556
947.555	7956.46	947.555	4296.99	922.125	1044.48						8.34486	0.03212	0.04888	0.05321	0.02692
947.655	7762.31	947.655	4393.03	922.125	1044.48						8.37554	0.028	0.04981	0.0589	0.02728
947.756	7774.82	947.756	4355.91	922.125	1044.48						8.40621	0.02419	0.05044	0.06391	0.02669
947.856	7762.29	947.856	4236.47	922.125	1044.48						8.43689	0.02092	0.05103	0.06809	0.02532
947.956	7503.65	947.956	4113.04	922.125	1044.48						8.46757	0.01833	0.05183	0.0714	0.02347
948.056	7212.35	948.056	4095.74	922.125	1044.48						8.49825	0.01637	0.053	0.07387	0.02148
948.156	7182.04	948.156	3953.37	922.125	1044.48						8.52893	0.01481	0.05461	0.07553	0.01978
948.257	7026.18	948.257	3836.41	922.125	1044.48						8.55961	0.01339	0.05656	0.07644	0.01877
948.357	6815.42	948.357	3696.48	922.125	1044.48						8.59029	0.01193	0.05866	0.07665	0.01866
948.457	6766.56	948.457	3656.32	922.125	1044.48						8.62097	0.01049	0.0607	0.07619	0.01937
948.557	6765.98	948.557	3651.76	922.125	1044.48						8.65165	0.00952	0.06242	0.0751	0.02061
948.657	6779.92	948.657	3542.5	922.125	1044.48						8.68233	0.00987	0.06364	0.07343	0.02205
948.758	6539.19	948.758	3443.56	922.125	1044.48						8.71301	0.01203	0.06423	0.07124	0.02342
948.858	6421.15	948.858	3310.34	922.125	1044.48						8.74369	0.01563	0.06411	0.06862	0.02458
948.958	6354.7	948.958	3258.31	922.125	1044.48						8.77437	0.02007	0.06329	0.06571	0.02545
949.058	6322.54	949.058	3228.2	922.125	1044.48						8.80505	0.02486	0.06183	0.06263	0.02603
949.158	6100.66	949.158	3166.71	922.125	1044.48						8.83573	0.02967	0.05986	0.05954	0.02635
949.259	5972.74	949.259	3104.66	922.125	1044.48						8.86641	0.03423	0.0575	0.05659	0.02646
949.359	5963.11	949.359	3062.76	922.125	1044.48						8.89709	0.03835	0.05492	0.05393	0.02638
949.459	6005.36	949.459	2955.47	922.125	1044.48						8.92777	0.04188	0.05227	0.05167	0.02613
949.559	5728.67	949.559	2807.75	922.125	1044.48						8.95845	0.04471	0.04964	0.04988	0.02572
949.659	5769.79	949.659	2754.78	922.125	1044.48						8.98913	0.04678	0.04711	0.04859	0.02514
949.76	5912.91	949.76	2769.2	922.125	1044.48						9.01981	0.0481	0.04468	0.04773	0.02437
949.86	5771.82	949.86	2761.2	922.125	1044.48						9.05049	0.04868	0.04233	0.04718	0.02344
949.96	5639.76	949.96	2690.09	922.125	1044.48						9.08117	0.04861	0.03998	0.04676	0.02235
950.06	5561.56	950.06	2710.23	922.125	1044.48						9.11185	0.04798	0.03756	0.04625	0.02116
950.16	5715.69	950.16	2733.77	922.125	1044.48						9.14253	0.0469	0.035	0.04542	0.01991
950.261	5782.36	950.261	2637.63	922.125	1044.48						9.17321	0.04552	0.03226	0.04407	0.01868
950.361	5736.31	950.361	2656.42	922.125	1044.48						9.20388	0.04394	0.02932	0.04207	0.01751
950.461	5968.25	950.461	2734.48	922.125	1044.48						9.23456	0.0423	0.02621	0.03936	0.01644
950.561	6105.41	950.561	2724.2	922.125	1044.48						9.26524	0.04069	0.02298	0.03601	0.01544
950.661	6421.88	950.661	2804.16	922.125	1044.48						9.29592	0.03919	0.0197	0.03226	0.01448
950.762	6521.42	950.762	2931.91	922.125	1044.48						9.3266	0.03786	0.01646	0.02852	0.01349
950.862	7021.68	950.862	3075.63	922.125	1044.48						9.35728	0.03674	0.01338	0.02548	0.01241
950.962	7652.01	950.962	3274.99	922.125	1044.48						9.38796	0.03584	0.01058	0.02393	0.01118
951.062	8208.37	951.062	3495.58	922.125	1044.48						9.41864	0.03517	0.0082	0.02439	0.0098
951.162	8800.03	951.162	3842.39	922.125	1044.48						9.44932	0.03472	0.00642	0.02663	0.00831
951.263	10147.9	951.263	4236.47	922.125	1044.48						9.48	0.03449	0.00545	0.02987	0.0068
951.363	11854.9	951.363	4816.11	922.125	1044.48						9.51068	0.03445	0.00534	0.03331	0.00552
951.463	13802.9	951.463	5543.98	922.125	1044.48						9.54136	0.03456	0.0059	0.03638	0.00488
951.563	16022.1	951.563	6371.62	922.125	1044.48						9.57204	0.03475	0.00688	0.03873	0.0052
951.663	18872.2	951.663	7443.84	922.125	1044.48						9.60272	0.03495	0.00819	0.04027	0.00628
951.764	21919.4	951.764	8414.9	922.125	1044.48						9.6334	0.03508	0.00983	0.04104	0.00767
951.864	24635.9	951.864	9264.47	922.125	1044.48						9.66408	0.03504	0.01189	0.04127	0.00907
951.964	26995.4	951.964	9950.52	922.125	1044.48						9.69476	0.03474	0.01441	0.04129	0.01028
952.064	28665.6	952.064	10468.5	922.125	1044.48						9.72544	0.0341	0.0174	0.04146	0.01121
952.164	29091.8	952.164	10575.7	922.125	1044.48						9.75612	0.03308	0.02082	0.04213	0.01183
952.265	28145.2	952.265	10309.1	922.125	1044.48						9.7868	0.03163	0.0246	0.04343	0.01212
952.365	26289.8	952.365	9587.26	922.125	1044.48						9.81748	0.02977	0.02865	0.04533	0.01213
952.465	23593.3	952.465	8735.73	922.125	1044.48						9.84816	0.02754	0.03285	0.04758	0.01194
952.565	21004.9	952.565	7992.48	922.125	1044.48						9.87884	0.02503	0.03707	0.04986	0.01164
952.665	18763.1	952.665	7208.68	922.125	1044.48						9.90952	0.0224	0.04117	0.05185	0.01139
952.766	16499.4	952.766	6468.51	922.125	1044.48						9.9402	0.01984	0.04501	0.05327	0.01131
952.866	14750.6	952.866	6071.38	922.125	1044.48						9.97088	0.01762	0.04847	0.05394	0.01151
952.966	13800.3	952.966	5809.28	922.125	1044.48
953.066	12866	953.066	5595.89	922.125	1044.48
953.166	12231.4	953.166	5466.72	922.125	1044.48
953.267	12034.7	953.267	5522.87	922.125	1044.48
953.367	12264.6	953.367	5715.5	922.125	1044.48
953.467	12661.2	953.467	5924.29	922.125	1044.48
953.567	12806.7	953.567	6285.41	922.125	1044.48
953.667	13276.7	953.667	6881.7	922.125	1044.48
953.768	14124.4	953.768	7664.74	922.125	1044.48
953.868	15107.6	953.868	8586.15	922.125	1044.48
953.968	16138.4	953.968	9549.69	922.125	1044.48
954.068	17164	954.068	10513	922.125	1044.48
954.168	18490.8	954.168	11581.8	922.125	1044.48
954.269	19551.1	954.269	12430.3	922.125	1044.48
954.369	19895	954.369	12884.5	922.125	1044.48
954.469	20295	954.469	13231.6	922.125	1044.48
954.569	20262.4	954.569	13251.8	922.125	1044.48
954.669	20011.9	954.669	13011.5	922.125	1044.48
954.77	19403.1	954.77	12594.1	922.125	1044.48
954.87	18751.2	954.87	12278	922.125	1044.48
954.97	18395.3	954.97	12003.7	922.125	1044.48
955.07	18049.7	955.07	11677.4	922.125	1044.48
955.17	17528.7	955.17	11383.9	922.125	1044.48
955.271	17127	955.271	11152.1	922.125	1044.48
955.371	16840.9	955.371	10971.3	922.125	1044.48
955.471	16562.4	955.471	10833.3	922.125	1044.48
955.571	16139.5	955.571	10642.9	922.125	1044.48
955.671	16010.9	955.671	10575.3	922.125	1044.48
955.772	15882.1	955.772	10475.6	922.125	1044.48
955.872	15758.4	955.872	10444.4	922.125	1044.48
955.972	15376.6	955.972	10307.8	922.125	1044.48
956.072	14990	956.072	10171.6	922.125	1044.48
956.172	14825.2	956.172	10102	922.125	1044.48
956.273	14695.4	956.273	9983.76	922.125	1044.48
956.373	14320.5	956.373	9747.13	922.125	1044.48
956.473	13933.1	956.473	9480.71	922.125	1044.48
956.573	13665.5	956.573	9294.41	922.125	1044.48
956.673	13521.3	956.673	9143.79	922.125	1044.48
956.774	13147.1	956.774	8953.74	922.125	1044.48
956.874	12799.8	956.874	8757.87	922.125	1044.48
956.974	12594.1	956.974	8606.36	922.125	1044.48
957.074	12516.9	957.074	8526.71	922.125	1044.48
957.174	12375.3	957.174	8307.91	922.125	1044.48
957.275	11956.3	957.275	8201.45	922.125	1044.48
957.375	11948.9	957.375	8098.28	922.125	1044.48
957.475	11973.8	957.475	8017.39	922.125	1044.48
957.575	11745	957.575	7949.34	922.125	1044.48
957.675	11635	957.675	7872.19	922.125	1044.48
957.776	11526.7	957.776	7815.96	922.125	1044.48
957.876	11593.3	957.876	7723.29	922.125	1044.48
957.976	11626.7	957.976	7722.37	922.125	1044.48
958.076	11560.3	958.076	7668.98	922.125	1044.48
958.176	11485.1	958.176	7615.21	922.125	1044.48
958.277	11490.8	958.277	7620.07	922.125	1044.48
958.377	11193.2	958.377	7458.88	922.125	1044.48
958.477	11082.8	958.477	7358.6	922.125	1044.48
958.577	11022.7	958.577	7374.89	922.125	1044.48
958.677	10961.2	958.677	7324.14	922.125	1044.48
958.778	10903.8	958.778	7225.05	922.125	1044.48
958.878	10655.6	958.878	7070.78	922.125	1044.48
958.978	10514.3	958.978	7010.52	922.125	1044.48
959.078	10392.6	959.078	6999.62	922.125	1044.48
959.178	10284.6	959.178	6880.82	922.125	1044.48
959.279	10045.1	959.279	6738.39	922.125	1044.48
959.379	9833.61	959.379	6590.19	922.125	1044.48
959.479	9750.44	959.479	6426.05	922.125	1044.48
959.579	9643.66	959.579	6338.24	922.125	1044.48
959.679	9245.52	959.679	6181.18	922.125	1044.48
959.78	9054.7	959.78	5973.29	922.125	1044.48
959.88	9103.46	959.88	5895.65	922.125	1044.48
959.98	8987.01	959.98	5739.45	922.125	1044.48
960.08	8726.87	960.08	5609.73	922.125	1044.48
960.18	8595.79	960.18	5572.58	922.125	1044.48
960.281	8703.11	960.281	5464.6	922.125	1044.48
960.381	8625.32	960.381	5400.89	922.125	1044.48
960.481	8354.34	960.481	5226.19	922.125	1044.48
960.581	8235.21	960.581	5141.18	922.125	1044.48
960.681	8263.67	960.681	5125.38	922.125	1044.48
960.782	8235.69	960.782	5041.59	922.125	1044.48
960.882	8162.95	960.882	4905.64	922.125	1044.48
960.982	8076.84	960.982	4860.4	922.125	1044.48
961.082	7910.82	961.082	4794.91	922.125	1044.48
961.182	7834.24	961.182	4736.47	922.125	1044.48
961.283	7589.44	961.283	4562.17	922.125	1044.48
961.383	7357.46	961.383	4534.57	922.125	1044.48
961.483	7306.81	961.483	4562.63	922.125	1044.48
961.583	7223.45	961.583	4451.4	922.125	1044.48
961.683	6911.92	961.683	4270.64	922.125	1044.48
961.784	6905.13	961.784	4253.09	922.125	1044.48
961.884	6854.99	961.884	4255.91	922.125	1044.48
961.984	6807.99	961.984	4300.82	922.125	1044.48
962.084	6725.05	962.084	4204.62	922.125	1044.48
962.184	6479.99	962.184	4136.11	922.125	1044.48
962.285	6428.79	962.285	4135.75	922.125	1044.48
962.385	6301.81	962.385	4089.57	922.125	1044.48
962.485	6115.67	962.485	3956.76	922.125	1044.48
962.585	6090.76	962.585	3856.49	922.125	1044.48
962.685	5937.05	962.685	3772.37	922.125	1044.48
962.786	6015.7	962.786	3738.75	922.125	1044.48
962.886	5715.79	962.886	3582.92	922.125	1044.48
962.986	5507.6	962.986	3499.88	922.125	1044.48
963.086	5507.52	963.086	3439.26	922.125	1044.48
963.186	5464.59	963.186	3322.82	922.125	1044.48
963.287	5370.53	963.287	3254.21	922.125	1044.48
963.387	5169.6	963.387	3134.99	922.125	1044.48
963.487	5183.42	963.487	3047.62	922.125	1044.48
963.587	5027.71	963.587	3058.34	922.125	1044.48
963.687	4872.27	963.687	3001.08	922.125	1044.48
963.788	4835.27	963.788	2817.04	922.125	1044.48
963.888	4817.51	963.888	2717.57	922.125	1044.48
963.988	4803.04	963.988	2635.6	922.125	1044.48
964.088	4690.19	964.088	2642.93	922.125	1044.48
964.188	4502.1	964.188	2486.02	922.125	1044.48
964.289	4350.6	964.289	2348.41	922.125	1044.48
964.389	4368.96	964.389	2265.89	922.125	1044.48
964.489	4274.63	964.489	2222.43	922.125	1044.48
964.589	4091.97	964.589	2065.67	922.125	1044.48
964.689	4009.96	964.689	2066.43	922.125	1044.48
964.79	3958.7	964.79	2068.49	922.125	1044.48
964.89	3855.8	964.89	2033.38	922.125	1044.48
964.99	3819.59	964.99	1928.1	922.125	1044.48
965.09	3732.25	965.09	1846.32	922.125	1044.48
965.19	3870.57	965.19	1954.87	922.125	1044.48
965.291	3788.12	965.291	1938.16	922.125	1044.48
965.391	3709.98	965.391	1837.09	922.125	1044.48
965.491	3639.62	965.491	1838.3	922.125	1044.48
965.591	3583.97	965.591	1759.19	922.125	1044.48
965.691	3590.3	965.691	1780.61	922.125	1044.48
965.792	3294.74	965.792	1753.54	922.125	1044.48
965.892	3200.96	965.892	1711.87	922.125	1044.48
965.992	3188.73	965.992	1732.32	922.125	1044.48
966.092	3035.04	966.092	1727.91	922.125	1044.48
966.192	2924.19	966.192	1699.06	922.125	1044.48
966.293	2894.03	966.293	1625.97	922.125	1044.48
966.393	2950.82	966.393	1728.94	922.125	1044.48
966.493	2986.34	966.493	1789.25	922.125	1044.48
966.593	2803.93	966.593	1748.14	922.125	1044.48
966.693	2793.44	966.693	1652.12	922.125	1044.48
966.794	2763.26	966.794	1660.33	922.125	1044.48
966.894	2607.15	966.894	1748.95	922.125	1044.48
966.994	2515.27	966.994	1722.65	922.125	1044.48
967.094	2378.67	967.094	1602.2	922.125	1044.48
967.194	2243.53	967.194	1524.17	922.125	1044.48
967.295	2186.53	967.295	1538.59	922.125	1044.48
967.395	2075.39	967.395	1425.59	922.125	1044.48
967.495	1844.03	967.495	1379.83	922.125	1044.48
967.595	1784.43	967.595	1374.58	922.125	1044.48
967.695	1779.56	967.695	1392.84	922.125	1044.48
967.796	1724.21	967.796	1400.49	922.125	1044.48
967.896	1488.25	967.896	1257.43	922.125	1044.48
967.996	1463.26	967.996	1110.75	922.125	1044.48
968.096	1411.85	968.096	1134.81	922.125	1044.48
968.196	1303.63	968.196	1144.55	922.125	1044.48
968.297	1107.96	968.297	1128.69	922.125	1044.48
968.397	1136.58	968.397	1026.47	922.125	1044.48
968.497	1280.67	968.497	967.747	922.125	1044.48
968.597	1196.39	968.597	977.986	922.125	1044.48
968.697	959.413	968.697	827.167	922.125	1044.48
968.798	1082.23	968.798	782.047	922.125	1044.48
968.898	1112.49	968.898	730.802	922.125	1044.48
968.998	935.579	968.998	670.108	922.125	1044.48
969.098	789.901	969.098	502.905	922.125	1044.48
969.198	675.524	969.198	439.077	922.125	1044.48
969.299	678.854	969.299	450.776	922.125	1044.48
969.399	477.225	969.399	295.799	922.125	1044.48
969.499	459.49	969.499	129.177	922.125	1044.48
969.599	420.479	969.599	175.044	922.125	1044.48
969.699	278.935	969.699	208.237	922.125	1044.48
969.8	327.924	969.8	102.943	922.125	1044.48
969.9	311.346	969.9	23.8149	922.125	1044.48
970	0	970	0	922.125	1044.48

## Sheet: Figure 3
Figure 3a. In-situ Raman spectra of C18SH-Cu NPs versus Cu NPs at low Raman shifts										Figure 3b. In-situ Raman spectra of C18SH-Cu NPs versus Cu NPs at high Raman Shifts
Raman shift (cm-1)	C18S-CuNPs(CO)	CuNPs (CO)	C18S-CuNPs(N2)							Raman shift (cm-1)	CuNPs	C18S-CuNPs
1000.22	20565.2	9432.29	26252.3							2150.59	3571.08	-203.261
999.091	20488.4	9069.22	26255.7							2149.69	3560.45	554.437
997.96	20407.1	9186.77	26191.4							2148.79	3690.74	150.366
996.829	20634.8	9211.8	26172.2							2147.9	3620.32	-105.658
995.698	20632.5	9367.59	26110.2							2147	3642.41	-350.167
994.567	20447.5	9169.4	26257.9							2146.11	3692.95	-139.472
993.436	20708.9	9313.85	26313.1							2145.21	3693.68	-145.077
992.304	20262.6	9314.03	26264.6							2144.31	3692.99	-389.613
991.172	20291.9	9368.28	26157.6							2143.42	3717.89	-656.91
990.04	20122.9	9127.47	26429							2142.52	3657.5	-639.77
988.907	20188.2	9251.53	26123.8							2141.62	3855.78	514.238
987.774	20309.7	9393.54	26079.9							2140.72	3843.69	212.719
986.642	20228.7	9366.68	26225.1							2139.83	3878.49	570.48
985.508	20260.1	9423.09	26390.4							2138.93	3839.41	-526.445
984.375	20597.5	9362.49	26348.7							2138.03	3833.01	-214.191
983.241	20604.2	9535.83	26408.3							2137.13	3899.03	256.868
982.106	20604	9729.32	26461							2136.24	3923.85	512.004
980.973	20361.1	9513.57	26650.9							2135.34	3911.76	62.9346
979.838	20397	9408.04	26278.8							2134.44	3882.64	261.111
978.703	20327.2	9572.21	26331.5							2133.54	4022.37	-51.5997
977.568	20300.2	9698.12	26148.3							2132.64	4048.56	-1101.95
976.433	20448.4	9662.24	26059.6							2131.74	4049.22	-733.571
975.297	20277.6	9570.24	26388.5							2130.84	4038.53	-1148.19
974.161	20344.9	9366.03	26342.4							2129.94	4088.8	-269.69
973.025	20578.2	9411.05	26482.6							2129.04	4014.32	1572.33
971.889	20661.1	9622.11	26461.2							2128.15	4129.77	817.284
970.752	20577.9	9615.45	26255.8							2127.25	4131.83	-209.641
969.615	20429.7	9422.61	26335.3							2126.35	4048.88	803.884
968.479	20209.9	9427.2	26363.2							2125.45	4089.18	-1140.55
967.341	20373.4	9465.42	26263.3							2124.54	4210.2	-82.0592
966.203	20299.4	9203.25	26210.6							2123.64	4285.85	-43.433
965.065	20292.5	9653.85	26171.3							2122.74	4365.73	742.584
963.928	20308.1	9770.4	26232.8							2121.84	4364.9	-113.59
962.789	20155.7	9364.98	26204.7							2120.94	4443.31	-539.222
961.65	20254.2	9118.74	26163.2							2120.04	4292.5	-534.701
960.512	20451.1	9786.12	26258.3							2119.14	4441.62	-315.203
959.372	20419.6	9454.83	26516.7							2118.24	4474.71	1024.27
958.233	20432.9	9470.57	26499.7							2117.34	4666.16	994.383
957.094	20383.5	9392.33	26303.8							2116.43	4713.34	953.232
955.953	20468.4	9580.33	26651.5							2115.53	4777.45	-252.684
954.813	19962.8	9602.74	26216.3							2114.63	4859.92	882.045
953.673	20067.9	9674.32	26402.9							2113.73	5172.65	60.8439
952.532	20237.7	9564.8	26665.4							2112.83	5133.52	641.26
951.392	20221.9	9549.2	26418.2							2111.92	5437.6	1108.43
950.25	20447.5	9377.19	26443.7							2111.02	5614.49	-6.2315
949.108	20697.5	9515.77	26236.9							2110.12	5782.83	-103.987
947.967	20201.5	9526.98	26311.6							2109.21	6186.83	1096.89
946.825	20373.3	9783.8	26174.1							2108.31	6349.35	-536.58
945.683	20216.9	9656.54	26568							2107.41	6792.59	404.22
944.54	20395.3	9413.26	26718.4							2106.5	7486.78	1321.99
943.397	20355	9578.44	26125.7							2105.6	8373.93	603.296
942.254	20187.5	9643.16	26396.7							2104.69	9630.21	866.267
941.111	20247.6	9799.29	26208							2103.79	11190.5	1591.56
939.968	20359	9915.2	26188.9							2102.89	13824.4	1380.53
938.823	20341	9716.72	26201							2101.98	17536.9	1310.23
937.68	20298.4	9701.1	26525.2							2101.08	23427.8	1529.54
936.535	20171.3	9464.87	26343.3							2100.17	29279.7	1286.55
935.391	20338.2	9574.06	26408.9							2099.27	33658.9	2249.33
934.246	20402.6	9701.02	26285							2098.36	34180.5	665.53
933.101	20600.6	9665.37	26515.3							2097.46	31961.9	884.555
931.955	20480.2	9556.25	26469.4							2096.55	28477.1	1531.33
930.81	20364.2	9729.87	26623.9							2095.64	24815	1096.97
929.664	20415.2	9676.42	26489							2094.74	22175.9	1687.09
928.518	20399.5	9676.38	26538.8							2093.83	19820.7	2772.18
927.371	20281.4	9927.7	26499.6							2092.92	17906.6	3316.65
926.225	20645.9	9723.01	26513.8							2092.02	16297	2533.18
925.077	20256.6	9605.13	26499.1							2091.11	14804.8	2987.42
923.931	20498.7	9585.1	26564.4							2090.2	13642.1	3103.97
922.783	20436.2	10020.6	26471.9							2089.3	12624.6	4491.05
921.635	20340.5	9571.72	26343.9							2088.39	11811.3	3415.51
920.487	20191.4	9676.1	26566.9							2087.48	11331.3	3857.75
919.339	20329	9551.68	26399							2086.58	10751.8	4917.86
918.19	20251	9658.23	26397.6							2085.67	10273.6	5112.29
917.042	20215.3	9880.15	26640.4							2084.76	9912.07	3307.06
915.893	20317.2	9724.7	26445.9							2083.85	9661.64	4029.52
914.743	20226.1	9584.85	26493.4							2082.94	9522.19	5212.05
913.594	20279.1	9870.96	26782.6							2082.03	9116.16	5945
912.443	20347.7	9773.28	26559.3							2081.12	8882.87	5465.29
911.294	20329.7	9571.42	26367.2							2080.22	8763.29	5356.06
910.144	20424.8	9739.85	26454.5							2079.31	8531.55	4977.56
908.993	20198.5	9777.44	26459.8							2078.4	8508.84	6225.77
907.842	20147.4	9755.19	26469.5							2077.49	8124.43	7507.1
906.69	20244.7	9681.99	26638.6							2076.58	8323.27	7094.63
905.539	20450.4	9303.2	26767.9							2075.67	8147.86	6682.21
904.388	20434.7	9475.91	26520.6							2074.76	8060.78	6807.95
903.235	20188.7	9602.06	26421.8							2073.85	7837.85	7505.16
902.084	20150.9	9856.5	26464.7							2072.94	7834.91	6835.07
900.931	20141.8	9765.66	26467.7							2072.03	7812.36	7319.07
899.778	20303.1	9750.06	26346.8							2071.12	7794.01	6996.33
898.625	20274.1	9643.8	26542.2							2070.21	7645.5	7625.52
897.472	19962.1	9776.38	26622.6							2069.3	7607.6	8646.36
896.318	20295.8	9802.79	26714							2068.38	7488.56	7976.35
895.165	20260.2	10063.5	26942.4							2067.47	7431.12	8381.03
894.011	20264.3	9917.44	26686.7							2066.56	7450.63	8270.79
892.856	20255.3	9535.11	26570.4							2065.65	7486.9	9726.67
891.702	20356.6	10096	26750							2064.74	7270.11	9604.86
890.547	20435.9	9985.41	26951.7							2063.83	7458.77	9225.88
889.392	20285.5	9921.21	27219.4							2062.91	7190.36	9517.82
888.236	20435.3	9896.77	26858.1							2062	7337.04	9552.5
887.081	20560.8	9876.75	26609.4							2061.09	7281.1	9084.14
885.925	20637.7	9631.72	26927.8							2060.17	7096.68	9543.34
884.769	20330.8	9644.85	27082.8							2059.26	7177.66	9935.29
883.612	20204.8	9834.37	26781.4							2058.35	7208.34	10349.4
882.456	20186.9	10015	26687.3							2057.44	6853.75	11053.6
881.299	20382.9	9712.83	26438.9							2056.52	6962.63	9546.8
880.142	20263.6	9840.5	26576.3							2055.61	6954.27	10708.5
878.984	20212.6	9710.36	26746.6							2054.69	6911.03	10865.2
877.826	20058.2	9837.97	26430.1							2053.78	6916.62	9872.45
876.668	20080	9842.21	26569.6							2052.87	6851.09	9772.49
875.51	20293.3	9846.44	26513.1							2051.95	6806.5	9215.3
874.352	20099.4	9993.73	26870.4							2051.04	6838.59	9817.97
873.192	20330.2	9991.32	26646.5							2050.12	6743.85	10119.3
872.033	20068.1	9889.91	26673.6							2049.21	6664.47	9718.25
870.874	20171.2	9742.36	26971.2							2048.29	6664.53	8046.81
869.714	20215	9777.38	26380.3							2047.38	6661.8	9930.44
868.555	20080.6	9931.1	26724							2046.46	6787.18	8794.2
867.395	20291.4	9959.47	26808.2							2045.54	6778.86	9485.09
866.233	20027.4	9862.57	26639.6							2044.63	6693.98	9952.85
865.073	19906.3	9743.74	26576.6							2043.71	6584.08	9596.44
863.912	20358.6	9862.18	26610.2							2042.8	6613.37	9229.07
862.751	20331.9	9743.4	26881							2041.88	6575.87	7682.13
861.589	20044	10076.9	26835.5							2040.96	6577.32	8427.82
860.428	20013	9804.51	26976.5							2040.05	6499.52	7960.58
859.266	20078.6	9815.29	26705							2039.13	6467.62	7682.57
858.104	20172.7	9922.59	26753.9							2038.21	6341.22	6870.88
856.94	20387.4	10025.5	26995.8							2037.29	6288.52	7760.41
855.777	20119.5	10080	26619.2							2036.38	6292.81	6281.93
854.614	20088.5	10018.4	26900.5							2035.46	6279.03	6182.14
853.451	20226.4	10114.6	26725.7							2034.54	6327.76	6782.27
852.287	20052.9	9763.69	26781.1							2033.62	6429.24	5560.19
851.123	20227.9	10057.1	26549.5							2032.7	6352.97	5704.75
849.959	19888.1	10155.4	26563.3							2031.79	6319.76	5260.6
848.795	20323.7	9894.48	26789.5							2030.87	6315.7	5926.88
847.63	20400	10421.9	27022.1							2029.95	6249.21	5582.68
846.465	20202.6	10152.3	26639.6							2029.03	6311.76	3762.53
845.3	20171.7	10357.7	27012.2							2028.11	6374.28	5837.61
844.134	20556.4	10269.8	26925.3							2027.19	6303.65	5227.2
842.969	20488.2	10210.5	26772.7							2026.27	6099.96	4594.91
841.803	20380.7	10382.9	26821.4							2025.35	6165.25	3996.01
840.636	20190.1	10179.2	26703.9							2024.43	6247.15	4638.99
839.47	20294.7	10183.3	27047.7							2023.51	6083.77	4683.05
838.303	20349	10139.3	26799							2022.59	6161.5	4139.78
837.135	20436.1	10390.2	26878.3							2021.67	6212.87	2942.93
835.968	20483.7	9887.45	26749.9							2020.75	6244.84	3607.52
834.8	20520.5	10044.4	27058.4							2019.83	6123.12	2477.63
833.632	20299.6	10218.8	26860.2							2018.91	6092.81	3274.83
832.464	20259.9	10139.9	26784.4							2017.98	6101.25	3750.54
831.295	20030.5	10412.3	26667.1							2017.06	6029.45	3052.86
830.126	20294.1	10305.1	27156.4							2016.14	5936.92	2045.49
828.957	20136.7	10191.3	26969.2							2015.22	5968.9	1956.79
827.788	19898.7	10302.2	27057							2014.3	5949.71	2852.56
826.618	20127.4	10142.6	26808.9							2013.38	5936.05	1900.94
825.448	20024.6	10205.5	27166.9							2012.45	5815.97	2829.37
824.278	20475.4	10274.9	27097.6							2011.53	5886.64	1944.48
823.107	20466.3	10376.9	26932.5							2010.61	5814.97	2165.07
821.937	20156.6	10518.1	27142.1							2009.68	5699.14	3070.57
820.766	20206.3	10426.2	27160							2008.76	5740.78	2340.65
819.595	20260.4	10495.5	27106							2007.84	5727.17	2284.69
818.423	20447.2	10405.8	27019.4							2006.91	5730.14	2571.13
817.251	20388	10046.4	26717.3							2005.99	5822.82	2614.44
816.079	20331.1	10248.4	26933.3							2005.07	5723.65	1653.07
814.907	20300.2	10285	27342.7							2004.14	5772.14	2402.81
813.734	20371.6	10402.1	27036.4							2003.22	5713.02	1132.84
812.562	20049.4	10514.7	26902.1							2002.29	5689.78	2290.48
811.389	20370.8	10473	27096							2001.37	5687.23	1462.16
810.215	20429.1	10150.9	27103							2000.44	5732.93	821.615
809.041	20398.2	10359.1	27088.2							1999.52	5898.51	2551.64
807.867	20402.2	10384.8	27097.3							1998.59	5844.93	2748.8
806.692	20707.9	10299.7	27099.9							1997.67	5725.26	2317.58
805.519	20629.3	10605.4	27015.6							1996.74	5623.53	1743.25
804.344	20748.2	10437.8	27476.2							1995.82	5755.94	2039.4
803.168	20691.3	10335.4	27062.1							1994.89	5654.26	1487.32
801.993	21022.7	10486.8	27079.9							1993.96	5680.62	362.734
800.817	20820.4	10751	27347.1							1993.04	5678.07	1286.32
799.642	21203.7	10652.9	27325.7							1992.11	5619.11	1328.91
798.465	20951.6	10546.2	27185.2							1991.18	5586.31	1855.66
797.289	20968.4	10439.5	27356.8							1990.26	5502.63	1424.93
796.112	21390.4	10254.9	27287.8							1989.33	5628	1885.28
794.935	21647.5	10796.1	27268.6							1988.4	5459.11	816.757
793.758	21523.3	10667.8	27227.8							1987.47	5515.71	364.32
792.58	21308.2	10723.6	27429.6							1986.55	5443.11	1747.93
791.402	21487.3	10649.4	27172.2							1985.62	5337.57	811.711
790.224	21506	10475.8	27447.5							1984.69	5472.45	1172.61
789.046	21408	10540.2	27499.7							1983.76	5452.09	1170.68
787.867	21718.8	10628.4	27463.2							1982.83	5405.65	1223.64
786.688	21910.6	10991.3	27348.9							1981.9	5186.26	1869.55
785.509	21641.6	10731.2	27297.3							1980.97	5209.88	923.106
784.329	21664.6	10473.4	27414.4							1980.05	5287.01	2304.23
783.149	21921.1	10680.4	27492.5							1979.12	5162.45	809.165
781.97	21753.9	10548.1	27920.6							1978.19	5188.8	433.912
780.789	21509	10739.9	27449.8							1977.26	5311.14	1188.75
779.608	21426.2	10864.6	27689.9							1976.33	5275.76	1647.09
778.428	21768.8	10373.9	27394.2							1975.4	5208.87	591.8
777.246	21724.9	10423.1	27640.6							1974.47	5253.01	1828.42
776.065	21851.4	10731.2	27785.5							1973.54	5221.77	718.651
774.884	22200.2	10426.4	27867.7							1972.61	4967.25	1023.03
773.701	21804.5	11150.8	27660.7							1971.67	5100.44	121.913
772.52	21611.7	10416.8	27648							1970.74	5074.72	1225.9
771.337	21639	10767.8	27503.7							1969.81	5058.61	633.127
770.153	21666.3	10530.1	27825.2							1968.88	5011.01	769.673
768.971	21592.2	10680.5	27627.1							1967.95	5111.23	-418.554
767.787	21666.9	10815.7	27849.3							1967.02	5081.43	626.562
766.604	21750.1	10489.8	27774							1966.08	4995.56	281.421
765.42	21592.1	10564.7	27705.3							1965.15	5227.01	56.6882
764.235	21304.9	10704.1	27802.3							1964.22	4979.8	72.6663
763.051	21762.8	10714.4	27490.3							1963.29	4993.79	329.199
761.866	21430.5	10567.4	27380.8							1962.35	5024.18	-92.3152
760.681	21487.9	10588.4	27955.6							1961.42	4973.94	-120.21
759.496	21657.1	10760	27512.5							1960.49	4968.8	1021.39
758.311	21639.1	10580.9	27742.9							1959.55	5060.64	315.733
757.124	21539.4	10758.8	28022.6							1958.62	4880.68	571.729
755.938	21592.4	10551.9	28216.2							1957.69	5085.82	641.836
754.752	21477.7	10798.5	27726.2							1956.75	4904.57	155.011
753.564	21470.5	10439.1	27745.7							1955.82	4986.79	814.681
752.378	21390.2	10591.1	28115.3							1954.88	4905.24	1299.39
751.19	21275.6	10590.5	27713.8							1953.95	4981.97	888.966
750.003	21631.4	10753.2	27898.6							1953.01	4824.07	-568.778
748.815	21388	10713.9	28012.5							1952.08	4914.42	341.259
747.627	21279.9	10775.6	27819.4							1951.14	4820.68	367.4
746.438	21714.8	10800.7	28051.2							1950.21	4946.43	404.4
745.25	21593.8	10892.4	28087.8							1949.27	4896.33	245.119
744.061	21713.2	10658	28096.4							1948.34	4874.86	249.369
742.872	21993.2	10387.2	28175.8							1947.4	4962.37	645.825
741.683	21576.4	10727.5	28214.4							1946.47	4958.6	-494.066
740.492	21813.5	10744.1	27974.4							1945.53	4926.24	196.421
739.303	21937	10439.2	28313							1944.59	4881.64	-93.5611
738.112	21796.8	10569.4	28154.5							1943.66	4841.14	650.865
736.921	21650.3	10905	28173.8							1942.72	4961.23	-107.242
735.73	21797.3	10694.5	27989.6							1941.78	4885.35	59.9737
734.539	21685.1	10651.1	28353.6							1940.84	4914.25	172.681
733.348	21575.1	10742.6	28032.5							1939.91	4816.66	176.522
732.156	21863.1	10979.5	28755.8							1938.97	4758.54	506.628
730.964	21862.3	10833.3	28486.1							1938.03	4783.36	445.025
729.771	21822.9	10976	28742.7							1937.09	4734.78	-377.572
728.579	21789.9	10981.7	28075.4							1936.15	4835.68	745.779
727.386	21566.7	11032.3	28776.6							1935.22	4797.98	1281.78
726.192	21801	10892.7	28641.8							1934.28	4862.16	-638.073
724.999	21808.7	10909.2	29037							1933.34	4862.49	-482.277
723.806	21993.6	10998.2	29188.4							1932.4	4883.18	802.864
722.611	22255.4	10766.9	29077.1							1931.46	4806.13	306.662
721.417	22028.1	11101.4	29002.2							1930.52	4934.03	223.179
720.223	22285.4	11408.1	29228.2							1929.58	4817.66	-511.531
719.027	22201.2	11179	28907.8							1928.64	4877.68	229.761
717.833	22402.9	10962.7	29259.7							1927.7	4944.45	330.676
716.637	22574.7	11004.7	29451.4							1926.76	4815.95	453.148
715.441	22626.9	11082.9	29632.3							1925.82	4882.71	-302.924
714.245	22557.6	11293.3	29717.2							1924.88	4742.08	-288.851
713.049	22769.7	10934.4	29970.5							1923.94	4734.3	885.035
711.853	22787.8	10912.4	30468.7							1923	4810.51	1191.34
710.655	22833.5	11192.9	30370.1							1922.05	4764.79	1064.06
709.459	23166.8	11166.6	30571.9							1921.11	4823.36	720.153
708.261	23176.2	11131.8	30637.3							1920.17	4831.81	-100.254
707.063	23294.2	11009.7	30575							1919.23	4796.94	552.369
705.865	23682.5	11166.5	30821.3							1918.29	4817.57	-267.717
704.667	23670.5	11304.1	30709.9							1917.34	4712.37	49.0011
703.469	23377.7	10967.1	30783.7							1916.4	4860.16	646.907
702.27	23680.5	11183.4	30832							1915.46	4891.58	389.76
701.07	23558	11193.2	30888.7							1914.52	4767.5	230.096
699.871	23711.8	11275.4	30696.7							1913.57	4820.55	762.543
698.672	23495.8	11264	30500.5							1912.63	4735.73	332.436
697.472	23343.6	11125.1	30448.8							1911.69	4730.67	-508.289
696.271	23503.8	11566.2	30467.4							1910.74	4837.73	-938.058
695.071	23321.9	11095.9	30471							1909.8	4721.89	858.256
693.87	23106.2	11398.8	30512.8							1908.85	4869.43	1054.89
692.669	23321.5	11283.4	30433.7							1907.91	4752.28	398.139
691.468	23095.2	11293.2	30167.7							1906.96	4731.02	1091.38
690.266	23164	11576.7	30249.9							1906.02	4754.3	-72.569
689.063	23150	11363.7	30272.7							1905.08	4693.92	350.562
687.861	23454.2	11144.4	29928.5							1904.13	4734.73	266.287
686.659	23013.9	11393.8	30227							1903.18	4721.58	354.637
685.456	22715.9	11437.5	30241.3							1902.24	4705.73	-117.997
684.253	22517.6	11265	29986.4							1901.29	4758.65	283.019
683.05	22603.4	11427.3	30049.4							1900.35	4761.67	-135.545
681.846	22648.9	11409.6	29633.6							1899.4	4673.07	-1082.25
680.642	22491	11228.7	29586.6							1898.46	4665.33	-250.27
679.438	22142.6	11647.1	29719.6							1897.51	4800.37	117.912
678.233	21857.9	11216.5	29731.8							1896.56	4683.53	-451.275
677.028	21804.1	11238.9	29551.4							1895.61	4659.64	670.681
675.823	21794.6	11293.2	29510.8							1894.67	4744.78	58.4181
674.618	21594.8	11537.7	29825.6							1893.72	4599.77	-316.767
673.412	21659.5	11219.6	29387.2							1892.77	4679.51	812.108
672.206	21127.8	11476.7	29849.9							1891.82	4736.35	496.56
671	21218	11283.5	29570.4							1890.88	4785.09	-389.122
669.793	21401	11498.2	29354.3							1889.93	4773.31	91.6344
668.587	21102.2	11400.1	29694.1							1888.98	4783.04	292.523
667.38	20940.9	11302.1	29283.8							1888.03	4794.1	987.881
666.172	20834.5	11161.9	28998.3							1887.08	4799.79	1166.82
664.965	20949.9	11273	29382.3							1886.13	4711.44	432.102
663.757	20719.1	11388.2	29356.5							1885.18	4718.48	353.106
662.548	20804.9	11440.1	29653.7							1884.23	4738.95	768.275
661.34	20504.5	11084.8	29353.6							1883.28	4716.45	817.95
660.131	20373.1	11335	29568.3							1882.33	4719.46	792.486
658.922	20220.6	11329.9	29525.7							1881.38	4829.83	1142.65
657.712	20215.8	11251	29215.2							1880.43	4737.56	129.461
656.503	20299.5	11176.4	29501.5							1879.48	4784.83	801.385
655.293	20288.4	11384.2	29595.9							1878.53	4811.96	507.451
654.082	20230.9	11136.8	29587							1877.58	4620.52	513.866
652.872	20061.7	11237.1	29380.1							1876.63	4693.26	734.72
651.661	19823.2	11312.1	29861.9							1875.68	4692.24	258.495
650.449	20212.2	11286	29615							1874.73	4724.73	1004.48
649.238	20131.6	11701.9	29494.5							1873.78	4742.47	1299.89
648.026	19884.8	11604.1	29717.1							1872.82	4836.54	1466.54
646.814	20103.1	11443.3	29849.1							1871.87	4835.49	-48.8388
645.603	20199.2	11442.4	29804.4							1870.92	4747.43	514.232
644.39	19893.7	11515.1	30060.4							1869.97	4755.77	1184.1
643.177	19785.9	11152.5	29805.4							1869.01	4806.93	279.777
641.964	20075.5	11607.8	29998.2							1868.06	4739	1366.66
640.75	19915.2	11783.4	29835.7							1867.11	4733.96	291.384
639.536	20202.5	11582.8	29875.1							1866.16	4757.01	650.18
638.322	20246	11701.6	29943.8							1865.2	4796.09	-499.439
637.107	20058.4	11769.9	29729							1864.25	4807.08	1089.04
635.894	20353.9	11615.6	29709.6							1863.29	4790.01	1404.45
634.679	20462.4	11467.7	30084.7							1862.34	4825.05	1174.5
633.463	20151.1	11521.4	30144.9							1861.39	4786.6	1169.03
632.248	19961.7	11690.4	30238.7							1860.43	4726.79	1077.97
631.032	20196	11563.5	30279.9							1859.48	4800.55	1745.36
629.815	20350.6	11805.8	30046.5							1858.52	4876.94	895.898
628.6	20599.4	11773.4	30242.9							1857.57	4858.53	206.752
627.383	20569.3	11642.4	30118.5							1856.61	4809.44	1994.72
626.166	20721.5	11792.3	30285.5							1855.65	4820.4	270.226
624.948	20490.3	11810.1	30477.5							1854.7	4763.33	1374.37
623.731	20554.6	11876.1	30449.5							1853.74	4806.31	1965.8
622.514	20597.8	11653.1	30524.2							1852.79	4823.93	1810.18
621.295	20986.4	11807.1	30196.8							1851.83	4873.54	993.492
620.077	20625.6	11933.7	30459.8							1850.87	4785.85	1477.78
618.858	21062.2	11746.4	30618.1							1849.92	4870.09	1354.31
617.639	21435.8	12063.4	30556.6							1848.96	4814.41	2307.04
616.42	21420.2	11938.9	30499.3							1848	4781.4	2012.78
615.2	21523.8	11735	30299.9							1847.04	4783.02	834.439
613.98	21456	11920	30433							1846.09	4722.08	1126.22
612.76	21572	11987.9	30820.9							1845.13	4808.9	1896.98
611.54	21769.6	12066.3	30475.3							1844.17	4908.98	2954.8
610.319	21551.3	12150.8	30729.4							1843.21	4874.66	2820.06
609.098	21711.1	12256.2	30895.6							1842.25	4744.57	759.214
607.877	21672.5	12075.5	30913.5							1841.29	4774.13	1029.1
606.655	21940.8	11997.1	30814.5							1840.34	4820.95	2117.83
605.434	21476.4	12148.4	30554.8							1839.38	4924.91	1961.85
604.211	21873.9	12266.2	30514.4							1838.42	4806.89	3166.77
602.988	21647.6	12196.2	30916.1							1837.46	4912.14	2946.67
601.766	21536	12378.5	30673.3							1836.5	4661.33	2577.84
600.543	21453.7	12077.1	30843.4							1835.54	4921.95	3091
599.319	21450.7	11955.1	30542.4							1834.58	4869.09	2977.16
598.096	21364.3	12343.7	30774.9							1833.62	4775.1	2576.49
596.872	21292.5	12115.4	30715.7							1832.66	4855.02	3609.44
595.647	21335.3	12322.6	30662.8							1831.7	4871.21	3771.34
594.423	21203.2	11984.1	30957.6							1830.74	4826.37	1810.48
593.198	21104.4	12176.6	30842.2							1829.77	4934.08	1993.75
591.973	21261.7	12275.3	30499.9							1828.81	4826.92	1667.76
590.747	20815.4	12024.4	30900.7							1827.85	4731.73	3611.53
589.521	21247.3	12364.5	31126.5							1826.89	4940.13	3666.91
588.296	21115.3	12238.5	30900.9							1825.93	4843.63	1813.91
587.069	21066.6	12208.2	31153.7							1824.96	5000.24	2060.25
585.843	21421.2	12146.8	30768.1							1824	4897.15	2910.56
584.616	21490.9	12139.4	30794.2							1823.04	4812.65	1991.06
583.389	21452.5	12030.2	30635.4							1822.08	4879.12	2883.21
582.161	21804.7	11927.2	30873.4							1821.11	4860.85	2546.47
580.934	21666.5	11936.5	30930.6							1820.15	4781.7	2273.28
579.705	21779.7	11875.2	31050.1							1819.19	4844.16	1576.74
578.478	21479.7	11807.7	30880.9							1818.22	4792.83	3801.41
577.248	22227.9	11937.3	30994.1							1817.26	4814.27	2110.15
576.02	22214.2	11919.6	31103.1							1816.29	4867.43	1720.74
574.79	22547	11854.2	31098							1815.33	4887.52	2526.48
573.561	22566.5	11778.4	31034.8							1814.36	4856.05	3501.01
572.331	22849.3	11876.9	31288.8							1813.4	4901.23	2677.91
571.101	23067.7	11701.6	31418.3							1812.43	4877.7	2626.66
569.87	23484.9	11766.9	31498.1							1811.47	4928.15	1634.94
568.64	23730	11465.3	31281.5							1810.5	4851.79	2207.09
567.408	24014.3	11578.3	31195.5							1809.54	4875.81	2567.68
566.178	24265.3	11382.5	31351.8							1808.57	4806.1	2822.48
564.945	24648.7	11832.9	31348.7							1807.61	4844.64	2939.88
563.714	24516.5	11924.9	31355.9							1806.64	4893.72	2107.1
562.481	25191.5	11667.2	31327.9							1805.67	4916.39	1865.71
561.249	25553.7	11558.5	31380.6							1804.71	4790.02	2468.34
560.017	25628.2	11799.5	31681.5							1803.74	4862.81	2342.74
558.783	26000.5	11653.6	31512.8							1802.77	4961.93	2301.6
557.55	27003.2	11677.4	31720.5							1801.8	4873.85	3683.76
556.316	27410.1	11847.8	31735.8							1800.84	4885.96	2039.95
555.082	27833.3	11607	32059							1799.87	4938.9	1482.27
553.848	28235.7	11663.8	31847							1798.9	4903.57	1862.47
552.613	28511.8	11844.5	31655.8							1797.93	4855.09	1800.1
551.378	29626.2	11810.3	31669.1							1796.96	4893.51	1031.97
550.144	30556.4	11945.4	31707.1							1796	4839.79	2022.62
548.907	31737.9	11797.7	31551.1							1795.03	4868.99	1865.28
547.672	32390.6	12029.8	31849.1							1794.06	4952.12	1234.33
546.436	33445.2	11873.9	31627.2							1793.09	4907.63	3107.99
545.199	34404.4	12043.9	31648.6							1792.12	5013.07	930.334
543.963	35480.8	12251	31779.4							1791.15	4983.04	1867.01
542.726	37086.4	12249.8	31811.2							1790.18	4887.3	2266.91
541.488	38021.4	12056.9	31653.3							1789.21	4963.76	2382.72
540.251	39405.1	12202	32093							1788.24	4996.83	2035.85
539.013	40685.2	12326.4	31562.3							1787.27	4995.73	2782.02
537.775	41820.5	12281.9	31787.7							1786.3	4997.26	1647.13
536.536	42444.6	12354.7	32124.1							1785.33	4967.27	2886.67
535.298	43333.9	12489.3	31816							1784.36	4882.16	1626.05
534.059	43387.2	12874.9	31761.3							1783.38	5038.58	1310.91
532.819	44121.6	12523.7	31558.4							1782.41	4965.3	1184.82
531.58	44433.9	12650	31865.7							1781.44	4919.6	1069.23
530.34	44285.4	12440.9	31650.6							1780.47	4995.9	1236.96
529.1	44607.8	12928.9	31604.1							1779.5	4929.23	743.576
527.859	44305.1	12886.4	31475.5							1778.52	4972.72	1026.49
526.618	43441.6	12876.8	31272.9							1777.55	4917.88	2294.9
525.377	42816.8	12612.4	31115.6							1776.58	5020.32	1832.93
524.136	42157.4	12793.8	31178.2							1775.6	4957.64	2293.37
522.894	41469.5	12923.9	31047.7							1774.63	4960.47	1517.14
521.651	40396	12470.8	31042.5							1773.66	4979.02	1411.63
520.409	39382.6	12475.6	31014.7							1772.68	4959.59	1410.76
519.167	38765.7	12441.4	31196.2							1771.71	4983.37	1273.8
517.924	37689.5	12380.6	31504.9							1770.74	5084.35	2005.76
516.681	36527.7	12299.3	31189.8							1769.76	4996.87	1292.94
515.437	35622.7	12642.5	31291.2							1768.79	4927.74	1218.57
514.193	34775.6	12145	31222.4							1767.81	5121.52	2127.79
512.949	33883.9	12109	31145.4							1766.84	5024.94	1697.61
511.704	32775.3	11884.4	30882							1765.86	5097.03	1738.12
510.46	32107.7	11999.9	30727.3							1764.89	5081.53	1705.36
509.215	30944.8	11941.4	30806.1							1763.91	4966.72	1034.91
507.97	29848	11921.7	30938.1							1762.93	5059.69	1817.34
506.724	29052.7	11838.6	30660.7							1761.96	5074.24	2129.27
505.478	28800	11821.1	30240.1							1760.98	5116.21	2367.8
504.231	27522.4	11560	30666.8							1760	5001.5	465.099
502.985	26726.2	11378.9	30354.8							1759.03	5102.2	1403.41
501.738	26443.6	11574.1	30615.6							1758.05	5020.16	1829.63
500.491	25525.3	11628.2	30428.5							1757.07	5068.63	2224.39
499.243	24930.4	11371.5	30237.4							1756.1	5025.77	573.579
497.996	24403.2	11399.1	30164.9							1755.12	5023.35	2042.74
496.748	24227.7	11424.5	30159.9							1754.14	5033.97	1268.77
495.499	23637.7	11182.4	29883.2							1753.16	5017.21	567.991
494.251	23601.3	11097.6	30317.3							1752.18	5068.23	2025.71
493.002	23130.1	11161.9	30371.5							1751.21	5026.72	2075.47
491.752	22918.3	11311.9	30062.3							1750.23	5080.31	1708.24
490.503	22714.8	11255.8	30138.9							1749.25	5051.84	914.04
489.253	22493.1	11356.7	29991.1							1748.27	5118.42	2484.61
488.003	22089.9	11327	29792.3							1747.29	5074.33	1263.42
486.752	21984.6	11381	30058.6							1746.31	5053.68	875.679
485.501	21793.8	11626.6	29892.5							1745.33	5194.39	1008.55
484.25	21605	11250.4	29863.1							1744.35	5098.27	1630.37
482.999	21542.7	11542.7	30057.8							1743.37	5084.14	1076.11
481.747	21240.1	11433.6	29959.1							1742.39	5163.63	917.335
480.495	21200.3	11538.4	29941.9							1741.41	5087.08	789.799
479.243	20824.6	11730.7	29902.3							1740.43	5135.34	350.239
477.99	21108.6	11778.4	30280.1							1739.45	5088.72	305.961
476.737	21040.4	11447.4	30132.5							1738.46	5216.21	261.564
475.484	20827.7	11509.4	29820.2							1737.48	5094.25	2378.5
474.23	20891.8	11601.8	30209.9							1736.5	5103.51	1138.76
472.977	20801.3	11958.6	30158.1							1735.52	5151.71	886.342
471.723	21003.7	11776.3	29884.7							1734.54	4985.72	-155.298
470.468	20443.6	11478.3	30125.6							1733.55	5049.5	-594.376
469.214	20473.2	11816.6	30269							1732.57	5196.28	-275.682
467.958	20334.2	12055.1	30142							1731.59	5083.57	-175.01
466.703	20134.2	11824.3	29893.2							1730.61	5048.72	900.739
465.447	20224.8	12020	29932.9							1729.62	5131.88	1509.18
464.191	20370.1	12221.7	29905.5							1728.64	5129.44	-153.794
462.936	20505.2	12108.8	29819.3							1727.66	5151.63	-395.655
461.679	20313.5	12304.3	29960.5							1726.67	5136.23	191.718
460.422	20227.4	12219.7	30136							1725.69	5047	-71.0193
459.164	20143.4	12297.5	30510.3							1724.7	5284.18	-468.381
457.907	20333.2	12352.9	29892.7							1723.72	5084.89	-202.65
456.649	19918.7	12266.4	29650.5							1722.73	5038.45	1305.62
455.391	20061.8	12492	29852.3							1721.75	5103.34	400.631
454.133	20079.2	12219.1	30197.9							1720.76	5119.02	344.862
452.874	19902.2	12019.2	29876.8							1719.78	5111.41	-11.0723
451.615	19745.4	12107	29730							1718.79	5281.01	719.572
450.355	19718.3	12042.9	30079.4							1717.8	5125.95	-443.371
449.096	19950.4	12227.8	29821.3							1716.82	5294.17	-313.017
447.836	19953.6	12252.8	30123.9							1715.83	5113.32	365.282
446.576	19841.5	12160.4	29677.8							1714.85	5191.01	360.917
445.315	19685	12150.9	29895.3							1713.86	5189.86	1172.95
444.055	19627.6	12004	29712.3							1712.87	5179.66	1199.31
442.793	19754.3	12144.2	29602.2							1711.88	5081.65	-293.15
441.531	19656.5	12431.9	29609.4							1710.9	5200.59	-328.714
440.27	19449.6	12177.8	29402.4							1709.91	5145.21	348.311
439.008	19560	12255.3	29555.1							1708.92	5120.84	-885.081
437.745	19506.8	12177.1	29461.2							1707.93	5133.89	-972.238
436.482	19580.8	11983.9	29591.6							1706.94	5184.34	-760.129
435.22	19681	12170.4	29328.2							1705.96	5158.68	-1466.41
433.956	19530.8	11910.6	29571.6							1704.97	5188.47	447.516
432.692	19360.6	12238.3	29528.3							1703.98	5219.54	-403.188
431.429	19620.2	12150.1	29436.6							1702.99	5156.51	-995.973
430.164	19550.8	12056	29522.5							1702	5222.37	-1073.05
428.9	19433.2	11933.6	29634.5							1701.01	5272.73	-1541.75
427.635	19646.1	12131.9	29337.2							1700.02	5198.14	-526.677
426.37	19431.7	12041.8	29477.4							1699.03	5190.54	-693.716
425.104	19340.3	11953.8	29357.6							1698.04	5309.1	-1176.1
423.839	19412.2	11859.8	29330.6							1697.05	5275.74	-1102.29
422.572	19427.6	12035.8	29400.2							1696.06	5214.08	-1337.44
421.306	19416.8	12104.9	29232.2							1695.07	5182.04	-543.312
420.039	19472.4	12049.2	29146.8							1694.08	5336.52	-438.985
418.772	19608.6	12057.9	29226.4							1693.08	5277.46	4.74817
417.505	19672.2	12016.3	29481.1							1692.09	5359.84	-971.165
416.237	19502.4	12226.1	29446							1691.1	5359.93	-908.11
414.97	19403.1	12188.5	29541.6							1690.11	5217.38	59.571
413.701	20104.1	12343.9	29253.1
412.433	20061	12394.8	29093.5
411.164	19941.6	12296.9	29136.8
409.895	19926.6	12138.7	29385.1
408.625	19809.3	12227.7	29398.3
407.355	19734.2	12041.5	29521.8
406.085	19783.5	12162.6	29340.2
404.814	20119.9	12438.2	29228.9
403.544	20221.3	12193.9	29486.9
402.272	20272.6	12250.7	29608.3
401.001	20741	12293.4	29352.6
399.729	20759.9	12173.6	29636.4
398.458	20724.8	12729.5	29729.6
397.186	20932.2	12860.2	29554.2
395.913	20696.6	12752.4	29493.1
394.64	20719.6	12642.7	29526.2
393.366	20832.7	12711.2	29555.3
392.093	20827.6	12571.5	29742.5
390.819	21098.7	12640.1	29441.2
389.545	21471.8	12718.6	29272.1
388.271	21198.4	12603	29407.2
386.996	21319.2	13069.5	29450.3
385.721	21380	12705.9	29541.3
384.445	21346.7	13108.1	29310.4
383.169	21111.6	13182.4	29623.2
381.894	21242.4	13092.8	29650.2
380.617	21067.3	12889.4	29637.2
379.34	21096.1	13087.5	29530.3
378.063	20651.6	13173.7	29663.1
376.786	20682.5	13361.6	29456.4
375.509	20942.9	13240.1	29379.5
374.23	20598.5	13138.6	29673.9
372.952	20397.9	13194.8	29563.1
371.674	20255.3	13446.4	29296.8
370.395	20312.1	14112.6	29600.9
369.115	20233.4	13849.5	29516.1
367.836	20021.1	14031	29680.5
366.556	19918.6	14341.8	29438.3
365.276	20021.3	14268.1	29337.7
363.995	19876.9	14539	29125.6
362.715	19708.8	14441.4	29413.4
361.434	19544.7	15014.6	29326.8
360.152	19414.5	14821.4	29455.1
358.87	19346.1	14892.8	29219.3
357.589	19253.8	14835	29405.3
356.307	19555.3	14974.1	29499.7
355.023	19504.7	15013.6	29411.2
353.74	19446.3	14812.7	29342.6
352.457	19167.3	14979.4	29359.4
351.174	19436.7	14776.6	29525.3
349.89	19052.6	14770.5	29569.9
348.605	19486.7	14476.5	29533.1
347.321	19688.3	14680.9	29782.1
346.036	19292.5	14543.8	29661.9
344.751	19428.6	14315.5	29575.5
343.465	19544.8	13988.2	29860
342.18	19438.9	14180.6	29902.5
340.894	19541.1	13760.2	30329.5
339.606	19379.7	13984.3	30344.1
338.32	19616.7	13823.8	30255.6
337.033	19627.7	13663.4	30597.1
335.745	19866.5	13491.2	30490.7
334.458	20020	13631.9	30754.7
333.17	19937.8	13166.8	30800.8
331.882	20247.6	13321.4	30951.8
330.593	20270.3	13495.7	31237.3
329.304	20192.1	13511.6	31570.1
328.015	20363.1	13446.5	31196.6
326.725	20241.4	13126.3	31620.2
325.435	20665.4	13170	31830.1
324.145	20525.9	13024	31648.5
322.854	20874.5	13235.6	31646.9
321.562	20863.4	13223.9	31840.8
320.271	20937.2	13149.1	32439.4
318.98	21107.8	13178.9	31847.2
317.688	21345.3	13196.8	32299.5
316.396	21288.7	13544.3	32256.2
315.104	21257.8	13163.6	32128.1
313.811	21414.3	13394.6	32305.8
312.518	21738.3	13442	32095
311.224	21413.5	13453.9	32136.6
309.931	21776.8	13396.9	32026.3
308.636	21629.5	13552.7	32398.9
307.342	21819.2	13462.1	32263.1
306.047	21449.4	13590.2	32068.3
304.752	21656.7	13576.5	32220
303.456	21808.8	13533.2	32165
302.16	21779.8	13480.2	32173.1
300.864	22012.5	13492	31937.1
299.568	21527.1	13382	32010.1
298.271	21582.7	13533.5	31864.7
296.975	21325.7	13641.7	31914
295.677	21593.6	13529.6	31674.4
294.38	21399.6	13649.6	31670.7
293.081	21154.6	13975.7	31602.2
291.783	20915.6	14181.9	31963.8
290.484	21146	13877.4	31854
289.186	20889.5	14059.9	31824.8
287.887	20988.3	14530.8	31862.2
286.587	21075.3	14055.8	31736.8
285.287	20726.8	14330.3	31758.6
283.986	20792.2	14657.6	32302
282.686	21008.6	14635.8	31898.2
281.385	20640.7	14906.1	31984.6
280.084	20766.9	14880.3	32163
278.782	20865.5	15271.8	31890.8
277.48	20858.4	15077.5	32069.2
276.178	20817.9	15304.2	31987
274.876	21045.7	15241.1	32200.5
273.573	20764.5	15027.4	32149.7
272.27	21013.7	14974.2	32177.1
270.966	20863.7	15200.7	31950.2
269.662	20962.1	15188.6	32028.6
268.358	20888.5	15098.2	32048.2
267.054	21373.9	15039.2	32204.7
265.749	21151.6	15124.8	32333.7
264.443	21371.1	14889.9	32054.3
263.139	21324.7	15022.4	32308.2
261.832	21254.9	14756.4	32222.3
260.526	21362.8	14428.1	32493.7
259.22	21326.3	14314.6	32468.3
257.913	21471.2	14648.1	32351.1
256.606	21616.1	14417.6	32384.2
255.299	21815.4	14649.4	32452.5
253.991	21901.6	14473.6	32542.1
252.683	22272.4	14297.9	32875.3
251.375	21966.7	14313.2	32865.4
250.065	22255.4	14437.7	32541.8
248.757	22594.6	14476.4	33003.3
247.447	22696.1	14503.3	32734.4
246.138	23058.4	14526.4	33316.4
244.828	23188.8	14635.1	33236.2
243.518	23144.1	14881.9	33282.6
242.207	23651.9	15011.9	33716.2
240.896	23931.9	15274	33696.3
239.584	24176.8	15259.9	34217
238.272	24736.4	15488.8	34080.4
236.961	24866.3	15639.8	34476.4
235.648	25456.6	15802.4	34499
234.336	25918.3	15850.3	34583.9
233.022	26127.4	16012.8	34829.9
231.709	26658.7	16233.4	35394.1
230.396	26830.6	16259.9	35154.5
229.082	27470	16618.1	35724.2
227.768	27709.5	16770.5	35705.8
226.452	28269	16897.6	35813.5
225.138	28523.6	17317.5	36392.3
223.822	29045.7	17169.1	36784.7
222.507	29586.9	17728.2	36975.3
221.19	29823.6	17802.6	36985.6
219.874	30377.9	17789.8	37327.2

## Sheet: Figure 4
Figure 4a. LSV data							Figure 4b. Faradaic efficiency distribution of CORR products for different loadings of C18SH at 100 mAcm-2														Figure 4c.The electrochemical performance of C18S-Cu NPs at different current densities															Figure 4d.Partial current densities Vs. voltage for C18S-Cu NPs									Figure 4e. Stability test of of C18S-Cu NPs in an MEA system
		CuNPs-CO	C18S-CuNPs-N2	C18S-CuNPs-CO			Loading	H2	±SD	Ethylene	±SD	Ethanol	±SD	Acetate	±SD	Propanol	±SD	Methane	±SD		Current density (mA/cm2)	H2	±SD	Ethylene	±SD	Ethanol	±SD	Acetate	±SD	Propanol	±SD	Methane	±SD	C2+ FE		Voltage Vs. RHE	Total current density (mA/cm2)	H2	Ethylene	Ethanol	Acetate	Propoanol	Methane		Time (h)	Full cell Voltage (V)
	Potential (V)	Current density (A/cm2)	Current density (A/cm2)	Current density (A/cm2)			0 mg	39.7	2.3	10.8	1.2	7.4	1.8	13.5	1.9	5.4	0.8	0	0		100	5.6	1.5	19.2	2.5	13.4	1.3	46.1	3.2	8.2	0.9	0	0	86.9		-0.48805	100	5.6	19.2	13.4	46.1	8.2	0		0.07386	-2.33534
	-0.80231	-0.00516	-0.01685	6.89697e-05			1 mg	25	2.3	30.4	2.3	12.7	1.4	22.2	2.1	5.5	1	0	0		200	6.1	1.3	20	1.75	10.3	1.1	58.3	4.1	7	1	0	0	95.6		-0.6061	200	12.2	40	20.6	116.6	14	0		0.31913	-2.32759
	-0.80505	-0.00518	-0.01661	6.92749e-05			2 mg	7.6	2.8	26.3	3.7	12.9	1.8	36.3	4.1	7.8	4.5	0	0		300	5.1	0.75	20.9	2.4	6.9	0.7	66.2	5.2	0.8	0.3	0	0	94.8		-0.64415	300	15.3	62.7	20.7	198.6	2.4	0		0.20386	-2.32933
	-0.8075	-0.00522	-0.0165	6.89697e-05			5 mg	6.3	1.7	21.6	2.2	13.1	1.6	46.2	2.9	7	1.2	0	0		400	5.1	0.84	22.1	3.1	5.4	0.9	69.5	4.8	0.9	0.4	0	0	97.9		-0.6722	400	20.4	88.4	21.6	278	3.6	0		0.24604	-2.33134
	-0.80963	-0.00521	-0.01646	6.92749e-05			15 mg	5.6	1.5	19.2	2.5	13.4	1.3	46.1	3.2	8.2	0.9	0	0		500	6.4	1.7	23.1	2.9	6	1.1	54.9	3.8	1.1	0.3	0	0	85.1		-0.71025	500	32	115.5	30	274.5	5.5	0		0.48431	-2.32364
	-0.81238	-0.00523	-0.01647	5.82886e-06																	600	31	8.8	8.2	3.5	3.3	0.4	43.5	5.4	0.2	0.1	3.7	4.7	55.2		-0.8083	600	186	49.2	19.8	261	1.2	22.2		0.43613	-2.3257
	-0.81451	-0.00523	-0.01646	5.76782e-06																																									0.62044	-2.32058
	-0.81726	-0.00525	-0.01646	5.67627e-06																																									0.92528	-2.31852
	-0.8197	-0.00525	-0.01642	5.64575e-06																																									0.77182	-2.32238
	-0.82214	-0.00526	-0.01642	5.46265e-06																																									1.08786	-2.31597
	-0.82428	-0.00526	-0.01639	-1.52893e-06																																									1.36346	-2.31365
	-0.82642	-0.00527	-0.01635	-1.69983e-06																																									1.31146	-2.31605
	-0.82916	-0.00526	-0.01632	-1.88904e-06																																									1.64496	-2.31138
	-0.8316	-0.00526	-0.01628	-2.10571e-06																																									1.59573	-2.31353
	-0.83435	-0.00526	-0.01624	-2.35901e-06																																									1.93113	-2.30926
	-0.83679	-0.00525	-0.0162	-2.62695e-06																																									2.01347	-2.31052
	-0.83893	-0.00524	-0.01615	-2.95013e-06																																									2.31958	-2.30834
	-0.84167	-0.00523	-0.0161	-3.3197e-06																																									2.72674	-2.30689
	-0.84412	-0.00522	-0.01606	-3.73047e-06																																									2.61494	-2.30832
	-0.84656	-0.0052	-0.01602	-4.20258e-06																																									3.11622	-2.30588
	-0.849	-0.00521	-0.01597	-4.66736e-06																																									3.06734	-2.308
	-0.85114	-0.00518	-0.01594	-5.28564e-06																																									3.31088	-2.30919
	-0.85419	-0.00518	-0.01591	-5.97534e-06																																									3.48623	-2.3049
	-0.85632	-0.00516	-0.01589	-6.75049e-06																																									3.46543	-2.30679
	-0.85907	-0.00517	-0.01586	-7.62329e-06																																									3.64801	-2.30769
	-0.86151	-0.00515	-0.01584	-8.62427e-06																																									3.91148	-2.30355
	-0.86334	-0.00516	-0.01583	-9.78088e-06																																									3.73815	-2.30532
	-0.8667	-0.00515	-0.01581	-1.10474e-05																																									4.27895	-2.30279
	-0.86761	-0.00516	-0.01581	-1.24969e-05																																									4.26162	-2.30438
	-0.87097	-0.00516	-0.01581	-1.41113e-05																																									4.69356	-2.30242
	-0.87311	-0.00517	-0.01579	-1.59119e-05																																									4.52508	-2.30375
	-0.87555	-0.00517	-0.01581	-1.79535e-05																																									5.09501	-2.3009
	-0.8786	-0.00518	-0.01581	-2.02515e-05																																									4.95611	-2.30343
	-0.88104	-0.00521	-0.01582	-2.27356e-05																																									5.45416	-2.30091
	-0.88318	-0.00521	-0.01583	-2.54669e-05																																									5.43451	-2.3027
	-0.88593	-0.00524	-0.01583	-2.87079e-05																																									5.76096	-2.30218
	-0.88806	-0.00525	-0.01584	-3.20618e-05																																									5.8036	-2.30414
	-0.8902	-0.00529	-0.01586	-3.58948e-05																																									6.16483	-2.30395
	-0.89294	-0.0053	-0.01587	-4.0155e-05																																									6.46019	-2.30509
	-0.89539	-0.00535	-0.01588	-4.46472e-05																																									6.8547	-2.30421
	-0.89844	-0.00536	-0.01588	-4.98596e-05																																									6.68136	-2.30598
	-0.90088	-0.00541	-0.01589	-5.54382e-05																																									7.21523	-2.30409
	-0.9024	-0.00542	-0.01591	-6.14746e-05																																									7.60466	-2.30367
	-0.90576	-0.00547	-0.01592	-6.80542e-05																																									7.58732	-2.30525
	-0.90759	-0.00548	-0.01592	-7.547e-05																																									7.98253	-2.30431
	-0.90973	-0.00555	-0.01594	-8.33435e-05																																									7.96635	-2.30578
	-0.91248	-0.00555	-0.01595	-9.10339e-05																																									8.36271	-2.30473
	-0.91522	-0.00561	-0.01596	-0.000101501																																									8.34537	-2.30631
	-0.91736	-0.00564	-0.01598	-0.000111267																																									8.74057	-2.30537
	-0.92041	-0.00569	-0.01598	-0.000122101																																									8.72209	-2.30706
	-0.92224	-0.00572	-0.01601	-0.000134247																																									9.11844	-2.30601
	-0.92468	-0.00577	-0.01602	-0.000146515																																									9.09995	-2.30769
	-0.92682	-0.0058	-0.01601	-0.000160278																																									9.49169	-2.30706
	-0.92987	-0.00585	-0.01603	-0.000175354																																									9.47205	-2.30886
	-0.93231	-0.00589	-0.01603	-0.000190857																																									9.858	-2.30876
	-0.93384	-0.00594	-0.01606	-0.00020636																																									9.83836	-2.31055
	-0.93658	-0.00598	-0.01607	-0.000226288																																									9.98685	-2.31163
	-0.93903	-0.00603	-0.01608	-0.000245972																																									10.3433	-2.31129
	-0.94147	-0.00609	-0.01609	-0.000264404																																									10.3237	-2.31308
	-0.94391	-0.00612	-0.0161	-0.000290588																																									10.7044	-2.31346
	-0.94574	-0.00619	-0.01612	-0.000313232																																									11.0945	-2.31299
	-0.94879	-0.00621	-0.01613	-0.000337433																																									11.2505	-2.31046
	-0.95154	-0.00627	-0.01615	-0.000368469																																									11.5105	-2.31248
	-0.95398	-0.0063	-0.01617	-0.000395081																																									11.507	-2.31046
	-0.95642	-0.00638	-0.01618	-0.000427002																																									11.8641	-2.31299
	-0.95856	-0.0064	-0.0162	-0.000461823																																									11.849	-2.31436
	-0.96161	-0.00647	-0.01621	-0.000497223																																									12.2489	-2.313
	-0.96375	-0.0065	-0.01623	-0.000527374																																									12.2304	-2.31468
	-0.96588	-0.00658	-0.01624	-0.000576752																																									12.6221	-2.31406
	-0.96863	-0.0066	-0.01626	-0.000621368																																									12.6036	-2.31574
	-0.97107	-0.00668	-0.01627	-0.000646973																																									12.9977	-2.3149
	-0.97351	-0.00672	-0.01627	-0.00071991																																									12.9803	-2.31648
	-0.97626	-0.00679	-0.01629	-0.000771179																																									13.3732	-2.31575
	-0.97839	-0.00683	-0.01629	-0.000820312																																									13.357	-2.31723
	-0.98053	-0.00692	-0.01631	-0.00090271																																									13.7511	-2.31639
	-0.98358	-0.00695	-0.01632	-0.000956726																																									13.7349	-2.31786
	-0.98541	-0.00701	-0.01632	-0.00102																																									14.1382	-2.31618
	-0.98816	-0.00708	-0.01635	-0.00107																																									14.1209	-2.31776
	-0.9903	-0.00716	-0.01636	-0.00119																																									14.4788	-2.31729
	-0.99335	-0.00721	-0.01639	-0.00127																																									14.6565	-2.31864
	-0.99548	-0.00728	-0.0164	-0.00135																																									15.0111	-2.31847
	-0.99792	-0.00738	-0.0164	-0.00148																																									15.128	-2.31951
	-1.00006	-0.00741	-0.01642	-0.00155																																									15.4001	-2.31809
	-1.00281	-0.00753	-0.01642	-0.00169																																									15.5276	-2.3205
	-1.00525	-0.00757	-0.01643	-0.00182																																									15.7826	-2.3183
	-1.00769	-0.00771	-0.01645	-0.00194																																									15.8896	-2.32025
	-1.01044	-0.00774	-0.01645	-0.00201																																									16.3213	-2.31889
	-1.01196	-0.00793	-0.01646	-0.00223																																									16.2679	-2.32084
	-1.01471	-0.00793	-0.01646	-0.00239																																									16.6827	-2.3181
	-1.01654	-0.00811	-0.01648	-0.00237																																									16.6631	-2.3199
	-1.01959	-0.00815	-0.01649	-0.00274																																									17.0979	-2.31826
	-1.02173	-0.00831	-0.0165	-0.00291																																									17.0416	-2.32048
	-1.02539	-0.0084	-0.01651	-0.00303																																									17.4639	-2.31706
	-1.02692	-0.00862	-0.01652	-0.00337																																									17.4431	-2.31895
	-1.02936	-0.00869	-0.01653	-0.00346																																									17.4532	-2.32096
	-1.03241	-0.0089	-0.01654	-0.00365																																									17.8632	-2.31574
	-1.03394	-0.0091	-0.01655	-0.00365																																									17.8395	-2.3179
	-1.03668	-0.00932	-0.01655	-0.00404																																									17.8484	-2.32001
	-1.03973	-0.00954	-0.01656	-0.00418																																									17.6742	-2.32128
	-1.04126	-0.00982	-0.01656	-0.00436																																									18.2312	-2.31727
	-1.04431	-0.01006	-0.01655	-0.00455																																									18.2104	-2.31917
	-1.04645	-0.01037	-0.01657	-0.00452																																									18.1942	-2.32065
	-1.04919	-0.01073	-0.01656	-0.0048																																									18.6137	-2.31749
	-1.05133	-0.01109	-0.01657	-0.00494																																									18.5874	-2.31989
	-1.05408	-0.01147	-0.01658	-0.00495																																									18.9985	-2.31749
	-1.05652	-0.01185	-0.01657	-0.00487																																									18.9422	-2.31971
	-1.05927	-0.01228	-0.01659	-0.0052																																									19.4062	-2.31775
	-1.0614	-0.01267	-0.01659	-0.00528																																									19.2949	-2.31971
	-1.06415	-0.01318	-0.0166	-0.00499																																									19.7979	-2.31712
	-1.06598	-0.01354	-0.01661	-0.00538																																									19.6866	-2.31908
	-1.06873	-0.01402	-0.0166	-0.0054																																									20.2049	-2.3151
	-1.07086	-0.01441	-0.01662	-0.00508																																									20.0922	-2.31719
	-1.07361	-0.01492	-0.01662	-0.0056																																									20.0142	-2.31845
	-1.07635	-0.01528	-0.01662	-0.00552																																									20.5072	-2.31093
	-1.07941	-0.01576	-0.01662	-0.00555																																									20.4534	-2.3135
	-1.08063	-0.01618	-0.01662	-0.00561																																									20.5992	-2.31482
	-1.08368	-0.01664	-0.01662	-0.00569																																									20.7862	-2.30654
	-1.08612	-0.01707	-0.01662	-0.00568																																									20.8099	-2.31023
	-1.08795	-0.01754	-0.01662	-0.00574																																									20.789	-2.31213
	-1.09039	-0.018	-0.01661	-0.00584																																									20.9554	-2.31451
	-1.09283	-0.01846	-0.01662	-0.00529																																									20.9624	-2.3168
	-1.09558	-0.01893	-0.01662	-0.0059																																									21.3656	-2.31454
	-1.09833	-0.01937	-0.01663	-0.00592																																									21.1929	-2.31625
	-1.09985	-0.01986	-0.01664	-0.00578																																									21.7406	-2.31309
	-1.1026	-0.02031	-0.01663	-0.00609																																									21.6297	-2.31541
	-1.10565	-0.02081	-0.01666	-0.00613																																									21.92	-2.31135
	-1.10809	-0.0212	-0.01666	-0.00612																																									22.0795	-2.3085
	-1.11023	-0.02172	-0.01665	-0.00562																																									22.2372	-2.30582
	-1.11267	-0.02212	-0.01667	-0.00642																																									22.0596	-2.31325
	-1.11542	-0.0226	-0.01665	-0.00633																																									22.5033	-2.29032
	-1.11725	-0.02292	-0.01666	-0.00619																																									22.4548	-2.29474
	-1.12	-0.02336	-0.01666	-0.0066																																									22.3647	-2.30297
	-1.12213	-0.02364	-0.01664	-0.00632																																									22.2173	-2.31056
	-1.12457	-0.02399	-0.01666	-0.00653																																									22.7425	-2.28019
	-1.12732	-0.02424	-0.01666	-0.0067																																									22.7079	-2.28336
	-1.12946	-0.02451	-0.01667	-0.00665																																									22.6871	-2.28526
	-1.13251	-0.02463	-0.01667	-0.00621																																									22.6686	-2.28694
	-1.13464	-0.02474	-0.01668	-0.00681																																									22.3733	-2.30803
	-1.13708	-0.02482	-0.01668	-0.00684																																									22.9512	-2.2752
	-1.13922	-0.02476	-0.01669	-0.00629																																									22.9202	-2.27861
	-1.14166	-0.02462	-0.0167	-0.00721																																									22.4721	-2.30487
	-1.14441	-0.02433	-0.0167	-0.00699																																									23.0857	-2.27229
	-1.14655	-0.02396	-0.01671	-0.00691																																									23.2669	-2.27039
	-1.14929	-0.02343	-0.01669	-0.00746																																									23.4064	-2.26644
	-1.15173	-0.02283	-0.0167	-0.00721																																									23.3873	-2.26818
	-1.15417	-0.02189	-0.0167	-0.00718																																									23.1897	-2.2745
	-1.15662	-0.02107	-0.01668	-0.00739																																									23.6855	-2.26438
	-1.15967	-0.01991	-0.0167	-0.00742																																									23.6265	-2.26976
	-1.1615	-0.0189	-0.01669	-0.00721																																									23.8267	-2.26612
	-1.16455	-0.0176	-0.01671	-0.00746																																									23.7721	-2.26818
	-1.16638	-0.01664	-0.01671	-0.00776																																									24.1038	-2.26133
	-1.16943	-0.01539	-0.01671	-0.00711																																									24.2124	-2.26312
	-1.17126	-0.01453	-0.01673	-0.00786																																									24.2202	-2.26534
	-1.1734	-0.01346	-0.01673	-0.00773																																									24.1084	-2.26676
	-1.17645	-0.01275	-0.01674	-0.00736																																									24.5334	-2.25958
	-1.17828	-0.01192	-0.01675	-0.00848																																									24.4187	-2.26186
	-1.18073	-0.01139	-0.01675	-0.008																																									24.6969	-2.25696
	-1.18347	-0.01085	-0.01677	-0.00795																																									24.4967	-2.2645
	-1.18591	-0.01046	-0.01676	-0.00812																																									24.8621	-2.253
	-1.18805	-0.01013	-0.01677	-0.00851																																									24.8121	-2.25522
	-1.1911	-0.00988	-0.01677	-0.00815																																									24.9982	-2.24995
	-1.19293	-0.00977	-0.01676	-0.00826																																									24.7636	-2.25965
	-1.19537	-0.00948	-0.01676	-0.00879																																									24.9127	-2.25775
	-1.19781	-0.00943	-0.01677	-0.0078																																									25.2351	-2.25174
	-1.19995	-0.00923	-0.01677	-0.00857																																									25.2108	-2.25396
	-1.203	-0.00936	-0.01678	-0.00869																																									25.0687	-2.25522
	-1.20575	-0.00912	-0.01678	-0.00855																																									25.4627	-2.24267
	-1.20789	-0.00922	-0.01678	-0.00898																																									25.4107	-2.24742
	-1.21002	-0.00908	-0.01679	-0.00898																																									25.4145	-2.25
	-1.21277	-0.00925	-0.0168	-0.00905																																									25.6173	-2.25198
	-1.2149	-0.009	-0.0168	-0.0084																																									25.8911	-2.24162
	-1.21765	-0.00921	-0.01682	-0.00957																																									25.8244	-2.24479
	-1.22009	-0.00903	-0.0168	-0.00928																																									25.8196	-2.24757
	-1.22223	-0.00926	-0.0168	-0.00919																																									25.7666	-2.25006
	-1.22498	-0.00913	-0.01681	-0.01022																																									26.0428	-2.2512
	-1.22772	-0.00927	-0.01681	-0.00941																																									26.2369	-2.24226
	-1.22955	-0.00931	-0.01682	-0.00982																																									26.2252	-2.24568
	-1.23199	-0.00944	-0.01681	-0.01031																																									26.1722	-2.24816
	-1.23474	-0.00936	-0.01682	-0.01006																																									26.1537	-2.24985
	-1.23688	-0.00946	-0.01682	-0.00976																																									26.6171	-2.24268
	-1.24023	-0.00949	-0.01681	-0.01037																																									26.5963	-2.24458
	-1.24207	-0.00951	-0.01683	-0.01053																																									26.5755	-2.24648
	-1.24481	-0.00957	-0.01682	-0.00981																																									26.4952	-2.24796
	-1.24695	-0.0096	-0.01684	-0.01118																																									26.4762	-2.2497
	-1.24939	-0.00969	-0.01685	-0.01084																																									26.6518	-2.25123
	-1.25153	-0.00973	-0.01685	-0.01079																																									26.7569	-2.25334
	-1.25427	-0.00993	-0.01686	-0.01228																																									26.8505	-2.2448
	-1.25671	-0.00992	-0.01687	-0.01125																																									26.88	-2.24796
	-1.25916	-0.01004	-0.01688	-0.01142																																									27.0897	-2.24638
	-1.2619	-0.01003	-0.01688	-0.01191																																									27.0606	-2.25138
	-1.26434	-0.01021	-0.01688	-0.01184																																									27.0019	-2.2544
	-1.26648	-0.01017	-0.01689	-0.01166																																									27.1117	-2.25608
	-1.26892	-0.01045	-0.01688	-0.01214																																									27.4593	-2.25012
	-1.27167	-0.01035	-0.01689	-0.01251																																									27.4064	-2.25261
	-1.2738	-0.01055	-0.01689	-0.01167																																									27.3856	-2.2545
	-1.27625	-0.01057	-0.01689	-0.01281																																									27.4953	-2.25619
	-1.2793	-0.0108	-0.01689	-0.01272																																									27.7068	-2.2486
	-1.28113	-0.01079	-0.01689	-0.01251																																									27.7912	-2.25261
	-1.28357	-0.01099	-0.0169	-0.01375																																									27.7704	-2.25451
	-1.28601	-0.01098	-0.0169	-0.01324																																									27.9122	-2.2562
	-1.28937	-0.01119	-0.01692	-0.01338																																									28.206	-2.24987
	-1.29089	-0.01125	-0.01692	-0.01368																																									28.2017	-2.25319
	-1.29364	-0.01139	-0.01693	-0.01398																																									28.2742	-2.25536
	-1.29547	-0.01153	-0.01694	-0.01397																																									28.258	-2.25683
	-1.29852	-0.0116	-0.01693	-0.01399																																									28.5865	-2.2532
	-1.30127	-0.01179	-0.01694	-0.01499																																									28.659	-2.25536
	-1.3031	-0.01186	-0.01692	-0.01424																																									28.6405	-2.25705
	-1.30585	-0.01208	-0.01693	-0.01481																																									28.9363	-2.25346
	-1.30829	-0.01208	-0.01693	-0.01538																																									29.0718	-2.25573
	-1.31104	-0.01231	-0.01692	-0.01521																																									29.0184	-2.25768
	-1.31348	-0.01237	-0.01693	-0.01557																																									29.35	-2.25083
	-1.3147	-0.01259	-0.01693	-0.0159																																									29.3258	-2.25305
	-1.31805	-0.0126	-0.01694	-0.01612																																									29.5303	-2.24609
	-1.3208	-0.01285	-0.01695	-0.01564																																									29.4332	-2.25495
	-1.32294	-0.01286	-0.01695	-0.01673																																									29.3651	-2.25727
	-1.32507	-0.01315	-0.01696	-0.01678																																									29.2668	-2.25842
	-1.32721	-0.01315	-0.01697	-0.01666																																									29.6523	-2.249
	-1.32996	-0.01342	-0.01697	-0.01779																																									29.6447	-2.25321
	-1.3324	-0.01348	-0.01698	-0.01751																																									29.9489	-2.24593
	-1.33453	-0.01369	-0.01697	-0.01777																																									30.1	-2.24093
	-1.33759	-0.01373	-0.01699	-0.01842																																									30.1032	-2.24356
	-1.33972	-0.01398	-0.01699	-0.01833																																									30.0572	-2.24775
	-1.34155	-0.01411	-0.01697	-0.01849																																									29.996	-2.25042
	-1.34491	-0.01432	-0.01698	-0.01888																																									30.2918	-2.23513
	-1.34735	-0.01442	-0.01698	-0.01927																																									30.1141	-2.25369
	-1.34918	-0.01464	-0.01698	-0.01895																																									30.0642	-2.2559
	-1.35193	-0.01479	-0.01699	-0.0197																																									30.3415	-2.2423
	-1.35437	-0.0149	-0.017	-0.02004																																									30.3207	-2.2442
	-1.35712	-0.01512	-0.017	-0.01993																																									30.3432	-2.24799
	-1.35986	-0.01528	-0.01701	-0.02087																																									30.3773	-2.25074
	-1.36169	-0.01545	-0.01701	-0.02071																																									30.5157	-2.25274
	-1.36414	-0.01558	-0.01702	-0.02095																																									30.4594	-2.25496
	-1.36658	-0.01586	-0.01704	-0.02045																																									30.3831	-2.25606
	-1.36902	-0.01594	-0.01704	-0.02171																																									30.8673	-2.25285
	-1.37177	-0.0162	-0.01705	-0.02174																																									30.8465	-2.25475
	-1.3736	-0.01633	-0.01705	-0.02199																																									30.8315	-2.25612
	-1.37695	-0.01663	-0.01705	-0.02281																																									31.1631	-2.24927
	-1.37939	-0.01668	-0.01706	-0.02268																																									31.2498	-2.25307
	-1.38153	-0.017	-0.01704	-0.02294																																									31.2576	-2.25528
	-1.38397	-0.01712	-0.01705	-0.02365																																									31.1475	-2.25654
	-1.3858	-0.01743	-0.01706	-0.0236																																									31.4774	-2.244
	-1.38794	-0.01752	-0.01706	-0.02387																																									31.7004	-2.24706
	-1.39099	-0.01786	-0.01707	-0.02425																																									31.6606	-2.2507
	-1.39313	-0.01796	-0.01707	-0.02481																																									31.6369	-2.25286
	-1.39587	-0.01827	-0.01709	-0.02484																																									31.5843	-2.25473
	-1.39832	-0.01841	-0.01711	-0.02529																																									31.8842	-2.242
	-1.40137	-0.0187	-0.01711	-0.02581																																									31.9795	-2.245
	-1.4032	-0.01885	-0.01714	-0.02582																																									31.9388	-2.24872
	-1.40594	-0.01912	-0.01715	-0.02634																																									32.2152	-2.2352
	-1.40839	-0.01935	-0.01718	-0.02679																																									31.9691	-2.25181
	-1.41052	-0.01956	-0.01718	-0.02716																																									31.8876	-2.25339
	-1.41266	-0.01978	-0.01719	-0.02712																																									32.2748	-2.24147
	-1.41602	-0.01998	-0.01721	-0.02796																																									32.254	-2.24337
	-1.41754	-0.02028	-0.01722	-0.02837																																									32.2204	-2.24643
	-1.42059	-0.02046	-0.01723	-0.02809																																									32.4111	-2.24464
	-1.42273	-0.02075	-0.01725	-0.02934																																									32.5593	-2.23892
	-1.42487	-0.0209	-0.01726	-0.02967																																									32.7188	-2.23607
	-1.42761	-0.02123	-0.01727	-0.03																																									32.6549	-2.2419
	-1.43066	-0.02135	-0.0173	-0.03063																																									32.6302	-2.2465
	-1.43188	-0.02171	-0.01732	-0.03108																																									32.7624	-2.2438
	-1.43494	-0.02185	-0.01734	-0.03151																																									32.9242	-2.2384
	-1.43738	-0.02217	-0.01739	-0.03165																																									33.0247	-2.24562
	-1.43982	-0.02227	-0.0174	-0.03264																																									32.8548	-2.24707
	-1.44226	-0.02265	-0.01745	-0.033																																									33.19	-2.2399
	-1.4444	-0.02274	-0.01748	-0.0335																																									33.3529	-2.23674
	-1.44684	-0.0231	-0.01751	-0.03424																																									33.2795	-2.24343
	-1.44958	-0.02324	-0.01755	-0.03453																																									33.4918	-2.23869
	-1.45172	-0.02359	-0.01756	-0.03517																																									33.3887	-2.24518
	-1.45447	-0.02375	-0.0176	-0.03574																																									33.5499	-2.24217
	-1.45691	-0.0241	-0.01762	-0.03634																																									33.7926	-2.23759
	-1.45905	-0.02431	-0.01765	-0.03677																																									33.7111	-2.23917
	-1.4621	-0.0246	-0.0177	-0.03747																																									33.777	-2.24486
	-1.46454	-0.02489	-0.01774	-0.03812																																									33.7441	-2.24787
	-1.46667	-0.02516	-0.0178	-0.03791																																									33.7215	-2.24993
	-1.46942	-0.02542	-0.01784	-0.03932																																									33.6984	-2.25203
	-1.47125	-0.02569	-0.01789	-0.03994																																									33.7978	-2.24297
	-1.47369	-0.026	-0.01795	-0.04048																																									33.8411	-2.25364
	-1.47705	-0.02616	-0.01801	-0.04109																																									34.0682	-2.24756
	-1.47888	-0.02656	-0.01807	-0.04182																																									34.1181	-2.25119
	-1.48071	-0.02672	-0.01814	-0.0425																																									34.1809	-2.25483
	-1.48438	-0.02708	-0.01819	-0.0423																																									34.5269	-2.24666
	-1.48682	-0.02728	-0.01826	-0.04389																																									34.5145	-2.25072
	-1.48865	-0.02768	-0.01832	-0.04452																																									34.4588	-2.25289
	-1.49139	-0.02787	-0.01839	-0.04519																																									34.5632	-2.25506
	-1.49353	-0.02823	-0.01846	-0.04602																																									34.8534	-2.24614
	-1.49628	-0.02846	-0.01854	-0.04662																																									34.8771	-2.24983
	-1.49811	-0.02883	-0.01859	-0.04738																																									34.8482	-2.25247
	-1.50085	-0.02899	-0.01869	-0.04811																																									34.9557	-2.25437
	-1.50299	-0.02946	-0.01877	-0.0488																																									34.9383	-2.25595
	-1.50604	-0.02971	-0.01886	-0.04952																																									35.3832	-2.23876
	-1.50848	-0.03006	-0.01897	-0.05036																																									35.3561	-2.24124
	-1.51062	-0.03036	-0.01906	-0.05113																																									35.2734	-2.24878
	-1.51245	-0.03075	-0.01919	-0.05176																																									35.233	-2.25247
	-1.5155	-0.03107	-0.0193	-0.05262																																									35.5635	-2.23402
	-1.51764	-0.03145	-0.0194	-0.05347																																									35.5438	-2.23581
	-1.52039	-0.03187	-0.01954	-0.05383																																									35.4445	-2.24488
	-1.52252	-0.03221	-0.01963	-0.05504																																									35.3376	-2.25463
	-1.52588	-0.03267	-0.01978	-0.05584																																									35.6282	-2.23982
	-1.52771	-0.03302	-0.01992	-0.05669																																									35.6559	-2.24899
	-1.53046	-0.03352	-0.02006	-0.05746																																									35.7764	-2.25263
	-1.5332	-0.03381	-0.02022	-0.05833																																									35.6863	-2.25501
	-1.53503	-0.03439	-0.02037	-0.05915																																									35.8587	-2.25683
	-1.53748	-0.03469	-0.02054	-0.06																																									36.0627	-2.24699
	-1.53992	-0.03532	-0.02072	-0.06079																																									36.0303	-2.24995
	-1.54266	-0.03568	-0.02089	-0.0614																																									36.1309	-2.25248
	-1.54449	-0.03628	-0.0211	-0.06256																																									36.1101	-2.25438
	-1.54755	-0.03662	-0.0213	-0.06345																																									36.221	-2.25596
	-1.55029	-0.03728	-0.02151	-0.06409																																									36.4325	-2.25071
	-1.55212	-0.03755	-0.02174	-0.06512																																									36.5018	-2.25375
	-1.55457	-0.03824	-0.02198	-0.0661																																									36.711	-2.24637
	-1.55792	-0.03868	-0.0222	-0.06705																																									36.615	-2.25512
	-1.55975	-0.03925	-0.02247	-0.0675																																									36.8051	-2.24948
	-1.56219	-0.03963	-0.02273	-0.06873																																									36.7768	-2.25206
	-1.56433	-0.04026	-0.02301	-0.0697																																									37.0888	-2.247
	-1.56677	-0.04072	-0.02332	-0.07053																																									37.0166	-2.2536
	-1.56952	-0.04128	-0.02361	-0.07141																																									36.9964	-2.25544
	-1.57135	-0.04175	-0.02397	-0.0723																																									37.2007	-2.25085
	-1.5741	-0.0423	-0.02432	-0.07346																																									37.3685	-2.25426
	-1.57623	-0.04284	-0.02466	-0.07428																																									37.5915	-2.24796
	-1.57898	-0.0434	-0.02507	-0.07516																																									37.5742	-2.24954
	-1.58203	-0.04394	-0.02542	-0.07614																																									37.5487	-2.25186
	-1.58386	-0.04441	-0.02589	-0.07724																																									37.64	-2.25524
	-1.5863	-0.04502	-0.02633	-0.07819																																									37.82	-2.25345
	-1.58875	-0.04546	-0.02676	-0.07883																																									37.9532	-2.25007
	-1.59149	-0.04611	-0.02726	-0.08005																																									37.8122	-2.25123
	-1.59363	-0.04664	-0.02773	-0.08115																																									38.0466	-2.2556
	-1.59607	-0.04721	-0.02829	-0.08185																																									38.2118	-2.25282
	-1.59821	-0.04771	-0.02883	-0.08282																																									38.353	-2.2487
	-1.60095	-0.0483	-0.02935	-0.08401																																									38.3322	-2.2506
	-1.6037	-0.04875	-0.02995	-0.08499																																									38.4348	-2.25529
	-1.60583	-0.04938	-0.03052	-0.08582																																									38.568	-2.2525
	-1.60858	-0.04992	-0.03118	-0.08688																																									38.8591	-2.24934
	-1.61041	-0.05051	-0.03182	-0.08798																																									38.8321	-2.25415
	-1.61346	-0.05094	-0.03248	-0.08905																																									38.784	-2.2562
	-1.6153	-0.05158	-0.03314	-0.08975																																									38.9666	-2.25124
	-1.61774	-0.05213	-0.03385	-0.09085																																									39.1538	-2.24586
	-1.62079	-0.05273	-0.03457	-0.09207																																									39.2393	-2.24977
	-1.62292	-0.05323	-0.03531	-0.09302																																									39.2327	-2.2533
	-1.62476	-0.05384	-0.03606	-0.09369																																									39.1434	-2.25559
	-1.62781	-0.05435	-0.03678	-0.09494																																									39.3919	-2.25146
	-1.63055	-0.05494	-0.03758	-0.09619																																									39.5969	-2.2546
	-1.63269	-0.05553	-0.03836	-0.0972																																									39.4277	-2.25599
	-1.63483	-0.05609	-0.03913	-0.09805																																									39.7547	-2.24956
	-1.63727	-0.05665	-0.03996	-0.09909																																									39.7293	-2.25188
	-1.64001	-0.0572	-0.04068	-0.10031																																									39.9935	-2.25353
	-1.64215	-0.05779	-0.04159	-0.1012																																									39.9408	-2.256
	-1.64551	-0.05834	-0.04243	-0.10208																																									40.128	-2.25062
	-1.64734	-0.05892	-0.04317	-0.10321																																									40.394	-2.25268
	-1.65009	-0.05943	-0.04407	-0.10452																																									40.3383	-2.25484
	-1.65253	-0.06006	-0.04494	-0.10541																																									40.2597	-2.25616
	-1.65436	-0.06058	-0.04576	-0.10629																																									40.76	-2.25147
	-1.65741	-0.06119	-0.04662	-0.10764																																									40.7392	-2.25337
	-1.66016	-0.0617	-0.04749	-0.10883																																									40.6882	-2.25569
	-1.6626	-0.06231	-0.04838	-0.10986																																									41.1483	-2.25116
	-1.66473	-0.06279	-0.04921	-0.11014																																									41.124	-2.25337
	-1.66748	-0.06346	-0.0501	-0.11188																																									41.1033	-2.25527
	-1.66931	-0.06399	-0.05092	-0.11313																																									41.0859	-2.25685
	-1.67206	-0.06458	-0.05184	-0.11383																																									41.4268	-2.24916
	-1.6745	-0.06515	-0.05271	-0.11481																																									41.5233	-2.25206
	-1.67603	-0.06573	-0.05346	-0.11621																																									41.4996	-2.25422
	-1.67908	-0.06631	-0.05444	-0.11746																																									41.5086	-2.25633
	-1.68152	-0.06685	-0.05535	-0.11816																																									41.3378	-2.25728
	-1.68396	-0.06746	-0.05617	-0.11935																																									41.8058	-2.24969
	-1.6864	-0.06801	-0.05706	-0.12067																																									41.9098	-2.2519
	-1.68884	-0.06866	-0.05797	-0.12189																																									41.889	-2.2538
	-1.69098	-0.0691	-0.05887	-0.12289																																									41.8968	-2.25602
	-1.69373	-0.06979	-0.05964	-0.12369																																									41.7868	-2.25728
	-1.69617	-0.07024	-0.06058	-0.12509																																									42.1369	-2.24874
	-1.6983	-0.07092	-0.06143	-0.12637																																									42.3111	-2.25333
	-1.70166	-0.07144	-0.06235	-0.12714																																									42.2553	-2.25549
	-1.7038	-0.07214	-0.06326	-0.1279																																									42.1785	-2.25665
	-1.70624	-0.07254	-0.06406	-0.12939																																									42.7092	-2.25153
	-1.70837	-0.07327	-0.06503	-0.1308																																									42.6563	-2.25402
	-1.71112	-0.07362	-0.06595	-0.13168																																									42.6049	-2.25579
	-1.71356	-0.07443	-0.0668	-0.13254																																									43.0871	-2.25217
	-1.716	-0.07487	-0.06769	-0.13385																																									43.0342	-2.25466
	-1.71814	-0.07552	-0.06863	-0.13528																																									43.0169	-2.25624
	-1.72119	-0.07588	-0.06955	-0.13632																																									43.4543	-2.25144
	-1.72302	-0.07668	-0.07028	-0.13727																																									43.4603	-2.25382
	-1.72577	-0.07715	-0.07132	-0.13837																																									43.2792	-2.25571
	-1.72791	-0.0778	-0.07224	-0.13974																																									43.7914	-2.24702
	-1.73035	-0.07849	-0.07312	-0.1409																																									43.7298	-2.24971
	-1.73248	-0.07906	-0.07397	-0.14172																																									43.9171	-2.24433
	-1.73553	-0.07961	-0.07492	-0.14261																																									43.7697	-2.25192
	-1.73737	-0.08018	-0.07596	-0.14426																																									44.151	-2.24639
	-1.73981	-0.08087	-0.07687	-0.14551																																									44.1274	-2.24855
	-1.74225	-0.08134	-0.07776	-0.14597																																									44.1146	-2.24971
	-1.745	-0.08211	-0.07867	-0.14737																																									44.3122	-2.24338
	-1.74774	-0.08254	-0.07968	-0.1488																																									44.5463	-2.24544
	-1.74957	-0.08326	-0.08066	-0.15012																																									44.5214	-2.24771
	-1.75262	-0.08372	-0.08139	-0.15085																																									44.4388	-2.2494
	-1.75476	-0.08454	-0.08249	-0.15207																																									44.7303	-2.24269
	-1.75751	-0.08479	-0.08347	-0.15338																																									44.8964	-2.24568
	-1.75995	-0.0857	-0.08429	-0.15454																																									45.1248	-2.24181
	-1.76147	-0.08595	-0.08527	-0.15546																																									45.0749	-2.24402
	-1.76544	-0.0869	-0.08627	-0.1564																																									45.5025	-2.24013
	-1.76758	-0.0873	-0.08731	-0.15811																																									45.4817	-2.24202
	-1.76941	-0.08813	-0.08826	-0.15918																																									45.4313	-2.24428
	-1.77185	-0.08839	-0.08914	-0.16013																																									45.7879	-2.23749
	-1.7746	-0.08928	-0.09021	-0.16116																																									45.9111	-2.2403
	-1.77734	-0.08975	-0.09125	-0.16275																																									45.8572	-2.24287
	-1.77979	-0.09048	-0.09222	-0.16397																																									45.8387	-2.24456
	-1.78162	-0.09099	-0.09299	-0.16452																																									46.1692	-2.23781
	-1.78436	-0.09163	-0.09418	-0.16586																																									46.3065	-2.23992
	-1.78619	-0.09214	-0.09518	-0.16742																																									46.1912	-2.24166
	-1.78925	-0.09283	-0.09601	-0.16849																																									46.1045	-2.24372
	-1.79138	-0.09352	-0.09708	-0.1691																																									46.4815	-2.23565
	-1.79382	-0.09397	-0.09811	-0.17056																																									46.5855	-2.23787
	-1.79596	-0.09473	-0.09915	-0.17209																																									46.6895	-2.24008
	-1.79932	-0.09515	-0.1001	-0.17328																																									46.8383	-2.23529
	-1.80176	-0.09594	-0.10104	-0.17419																																									46.9773	-2.23724
	-1.7984	-0.0951	-0.10022	-0.173																																									47.0778	-2.23977
	-1.79596	-0.09468	-0.09921	-0.17242																																									46.9053	-2.24088
	-1.79382	-0.09371	-0.09818	-0.17139																																									47.2576	-2.23449
	-1.79169	-0.09339	-0.09702	-0.16986																																									47.3629	-2.23716
	-1.78925	-0.09244	-0.09616	-0.16867																																									47.2893	-2.24389
	-1.7865	-0.09209	-0.09515	-0.16821																																									47.4265	-2.24014
	-1.78436	-0.09124	-0.0939	-0.16702																																									47.2797	-2.24183
	-1.78131	-0.0909	-0.09305	-0.16568																																									47.3622	-2.24601
	-1.77917	-0.08992	-0.09216	-0.16483																																									47.4857	-2.24879
	-1.77765	-0.08957	-0.09109	-0.164																																									47.3985	-2.25148
	-1.7746	-0.08876	-0.09009	-0.1629																																									47.5692	-2.25346
	-1.77155	-0.08824	-0.08911	-0.16156																																									47.5132	-2.25565
	-1.77002	-0.08748	-0.0882	-0.16043																																									47.6333	-2.24468
	-1.76697	-0.08705	-0.08722	-0.15964																																									47.6567	-2.25718
	-1.76483	-0.08632	-0.08618	-0.1586																																									47.5987	-2.25955
	-1.76208	-0.08574	-0.08524	-0.15695																																									47.7564	-2.25101
	-1.75934	-0.08516	-0.08432	-0.15588																																									47.7061	-2.26145
	-1.7569	-0.08448	-0.08334	-0.15527																																									47.8465	-2.25449
	-1.75507	-0.08389	-0.08221	-0.15408																																									47.8483	-2.26311
	-1.75201	-0.08321	-0.08142	-0.1528																																									47.9997	-2.25808
	-1.75049	-0.08264	-0.08051	-0.1517																																									47.9789	-2.25998
	-1.74713	-0.08185	-0.07935	-0.15091																																									48.2379	-2.26209
	-1.7453	-0.08148	-0.07852	-0.14984																																									48.1845	-2.26462
	-1.74225	-0.08067	-0.07764	-0.1485																																									48.1672	-2.2662
	-1.74042	-0.0802	-0.07672	-0.14719																																									48.411	-2.25566
	-1.73798	-0.07934	-0.07574	-0.14655																																									48.3891	-2.25766
	-1.73523	-0.079	-0.07483	-0.14548																																									48.6408	-2.26045
	-1.73248	-0.07803	-0.07391	-0.14374																																									48.5878	-2.26294
	-1.73096	-0.07778	-0.07303	-0.14294																																									48.5682	-2.26473
	-1.72791	-0.07701	-0.07211	-0.14224																																									48.463	-2.26652
	-1.72516	-0.07658	-0.07111	-0.14108																																									48.7831	-2.25682
	-1.72333	-0.07571	-0.07034	-0.13974																																									49.0766	-2.25345
	-1.72028	-0.0754	-0.0694	-0.13873																																									49.0165	-2.25893
	-1.71844	-0.07456	-0.06833	-0.13779																																									49.0243	-2.26115
	-1.716	-0.07415	-0.06757	-0.13666																																									48.9143	-2.26241
	-1.71295	-0.07344	-0.06674	-0.13547																																									49.2292	-2.25124
	-1.71112	-0.07296	-0.06586	-0.13409																																									49.1656	-2.25704
	-1.70807	-0.07218	-0.06494	-0.13345																																									49.4591	-2.25366
	-1.70624	-0.07174	-0.06412	-0.13242																																									49.4383	-2.25556
	-1.7038	-0.07114	-0.06329	-0.13095																																									49.4298	-2.25868
	-1.70105	-0.07058	-0.06241	-0.12982																																									49.3782	-2.26105
	-1.69952	-0.06998	-0.06155	-0.12906																																									49.488	-2.25103
	-1.69647	-0.06935	-0.0607	-0.12793																																									49.5114	-2.26353
	-1.69434	-0.06886	-0.05988	-0.12668																																									49.8113	-2.25665
	-1.69189	-0.06819	-0.05905	-0.12549																																									49.7815	-2.25936
	-1.68884	-0.06772	-0.05811	-0.12457																																									49.7607	-2.26126
	-1.6864	-0.067	-0.05743	-0.12369																																									49.886	-2.26388
	-1.68427	-0.06657	-0.05664	-0.12253																																									49.7203	-2.26495
	-1.68243	-0.06585	-0.05569	-0.12131																																									50.1148	-2.2547
	-1.67847	-0.06545	-0.05496	-0.12024																																									50.1894	-2.25726
	-1.67694	-0.06476	-0.05423	-0.11942																																									50.1944	-2.25974
	-1.67358	-0.06432	-0.05344	-0.11801																																									50.1386	-2.2619
	-1.67236	-0.06358	-0.05261	-0.11688																																									50.2472	-2.26369
	-1.66901	-0.0632	-0.05188	-0.11578																																									50.4994	-2.25531
	-1.66626	-0.06246	-0.05115	-0.11508																																									50.6228	-2.25283
	-1.66473	-0.06205	-0.05029	-0.11404																																									50.58	-2.25673
	-1.66168	-0.06137	-0.04964	-0.11273																																									50.5675	-2.26021
	-1.66016	-0.06096	-0.04887	-0.11176																																									50.491	-2.26485
	-1.6571	-0.06031	-0.0482	-0.11087																																									50.6693	-2.26322
	-1.65527	-0.05984	-0.04742	-0.1098																																									50.8574	-2.25484
	-1.65192	-0.05924	-0.04668	-0.1084																																									50.8747	-2.25326
	-1.65009	-0.05874	-0.04602	-0.10751																																									50.99	-2.25737
	-1.64764	-0.05815	-0.04533	-0.10666																																									50.9336	-2.25958
	-1.6449	-0.05763	-0.04463	-0.10541																																									50.9128	-2.26148
	-1.64246	-0.05707	-0.04392	-0.10431																																									51.0524	-2.26338
	-1.64001	-0.05653	-0.04328	-0.10333																																									50.9371	-2.26512
	-1.63757	-0.05599	-0.04262	-0.10248																																									51.2959	-2.25579
	-1.63574	-0.05543	-0.04188	-0.10135																																									51.3323	-2.25832
	-1.63269	-0.05493	-0.04126	-0.10025																																									51.3115	-2.26022
	-1.63025	-0.05434	-0.04062	-0.09918																																									51.4528	-2.26196
	-1.6275	-0.05385	-0.04003	-0.09836																																									51.3959	-2.26423
	-1.62567	-0.05327	-0.0394	-0.09723																																									51.3722	-2.26639
	-1.62292	-0.05277	-0.03874	-0.09598																																									51.7032	-2.25959
	-1.62079	-0.05222	-0.03818	-0.09515																																									51.5542	-2.26734
	-1.61804	-0.05176	-0.03759	-0.09427																																									51.8428	-2.26149
	-1.61621	-0.05117	-0.03697	-0.09305																																									51.7853	-2.26381
	-1.61316	-0.0507	-0.03638	-0.09204																																									51.7645	-2.26571
	-1.61102	-0.05014	-0.03584	-0.09116																																									51.999	-2.25601
	-1.60828	-0.04965	-0.03528	-0.09024																																									52.0106	-2.26666
	-1.60645	-0.04914	-0.03466	-0.08899																																									52.2536	-2.25912
	-1.60339	-0.04865	-0.03417	-0.08804																																									52.1978	-2.26128
	-1.60156	-0.04811	-0.03363	-0.08713																																									52.177	-2.26318
	-1.59851	-0.04762	-0.03311	-0.08618																																									52.1562	-2.26508
	-1.59607	-0.04709	-0.0326	-0.08496																																									52.3885	-2.2673
	-1.59332	-0.0466	-0.03205	-0.08411																																									52.6138	-2.25844
	-1.59119	-0.04611	-0.03161	-0.08325																																									52.5318	-2.26008
	-1.58844	-0.0456	-0.03113	-0.08224																																									52.5734	-2.26213
	-1.58691	-0.04512	-0.03065	-0.08115																																									52.5526	-2.26403
	-1.58386	-0.04462	-0.03014	-0.08023																																									52.5318	-2.26593
	-1.58173	-0.04413	-0.02973	-0.07938																																									52.6358	-2.27049
	-1.57867	-0.0436	-0.02927	-0.07837																																									52.7978	-2.26799
	-1.57623	-0.04316	-0.02872	-0.07721																																									52.9882	-2.25939
	-1.57379	-0.04264	-0.02836	-0.07635																																									52.894	-2.26214
	-1.57074	-0.04221	-0.02794	-0.0755																																									52.9316	-2.26456
	-1.56921	-0.0417	-0.02754	-0.07437																																									52.7883	-2.26593
	-1.56708	-0.04126	-0.02712	-0.07343																																									52.9911	-2.27084
	-1.56433	-0.04073	-0.02672	-0.07257																																									52.9686	-2.27289
	-1.56219	-0.04031	-0.02634	-0.07172																																									53.1752	-2.26809
	-1.55914	-0.0398	-0.02596	-0.07074																																									53.3175	-2.26446
	-1.55701	-0.03938	-0.02561	-0.06973																																									53.2417	-2.27372
	-1.55487	-0.03888	-0.0252	-0.06885																																									53.3742	-2.271
	-1.55182	-0.03844	-0.02489	-0.06799																																									53.544	-2.2672
	-1.54907	-0.03797	-0.02455	-0.06702																																									53.5232	-2.2691
	-1.54755	-0.03755	-0.02414	-0.06592																																									53.737	-2.2613
	-1.54449	-0.03709	-0.02385	-0.06522																																									53.6954	-2.2651
	-1.54358	-0.03664	-0.02354	-0.06436																																									53.5787	-2.27341
	-1.53992	-0.0362	-0.02322	-0.06329																																									53.759	-2.271
	-1.53809	-0.03574	-0.02291	-0.06244																																									53.9288	-2.26721
	-1.53534	-0.03535	-0.02262	-0.06161																																									53.908	-2.26911
	-1.5329	-0.03488	-0.02233	-0.06076																																									54.1218	-2.2613
	-1.52985	-0.03448	-0.02204	-0.05978																																									54.0895	-2.26426
	-1.52802	-0.034	-0.02178	-0.05896																																									54.0005	-2.27238
	-1.52527	-0.03363	-0.02149	-0.05811																																									54.1758	-2.27101
	-1.52313	-0.03316	-0.02126	-0.05728																																									54.3504	-2.2662
	-1.521	-0.03278	-0.02101	-0.05637																																									54.2975	-2.26869
	-1.51825	-0.03231	-0.02074	-0.05545																																									54.4823	-2.26352
	-1.5155	-0.03196	-0.02054	-0.05472																																									54.532	-2.27069
	-1.51306	-0.03149	-0.02031	-0.05386																																									54.738	-2.26595
	-1.51093	-0.03114	-0.02008	-0.05298																																									54.6846	-2.26848
	-1.50787	-0.03069	-0.01987	-0.05219																																									54.9423	-2.25667
	-1.50604	-0.03033	-0.01966	-0.05142																																									54.8961	-2.26089
	-1.5033	-0.0299	-0.01944	-0.0506																																									54.8706	-2.26321
	-1.50085	-0.02954	-0.01923	-0.04973																																									54.9273	-2.26975
	-1.49841	-0.02914	-0.01904	-0.04899																																									54.8233	-2.27924
	-1.49628	-0.02877	-0.01884	-0.04824																																									54.7967	-2.28167
	-1.49353	-0.02839	-0.01868	-0.04736																																									55.0139	-2.26574
	-1.49078	-0.02802	-0.01851	-0.04659																																									55.0104	-2.27386
	-1.48895	-0.02765	-0.01829	-0.04584																																									54.9873	-2.27597
	-1.48621	-0.02727	-0.01819	-0.04511																																									54.9064	-2.28335
	-1.48407	-0.02692	-0.01803	-0.04433																																									55.1017	-2.27724
	-1.48163	-0.02652	-0.01789	-0.04354																																									55.319	-2.26912
	-1.47919	-0.02621	-0.01773	-0.04283																																									55.1953	-2.2804
	-1.47644	-0.02581	-0.01761	-0.04213																																									55.1127	-2.28209
	-1.474	-0.0255	-0.01747	-0.04135																																									55.429	-2.27371
	-1.47156	-0.02511	-0.01733	-0.04061																																									55.3733	-2.27587
	-1.46912	-0.02483	-0.01725	-0.03994																																									55.5799	-2.27165
	-1.46667	-0.02443	-0.01711	-0.03925																																									55.5157	-2.27751
	-1.46454	-0.02415	-0.01699	-0.03846																																									55.7714	-2.27466
	-1.46179	-0.02378	-0.01687	-0.03781																																									55.9534	-2.26976
	-1.45966	-0.02348	-0.01675	-0.03715																																									55.928	-2.27208
	-1.45782	-0.02312	-0.01668	-0.03648																																									55.865	-2.27783
	-1.45447	-0.02285	-0.01658	-0.0358																																									56.1912	-2.27381
	-1.45172	-0.0225	-0.01649	-0.03511																																									56.1383	-2.2763
	-1.44989	-0.02221	-0.01641	-0.03448																																									56.3451	-2.26913
	-1.44714	-0.0219	-0.01634	-0.03383																																									56.3243	-2.27103
	-1.4444	-0.0216	-0.01626	-0.03318																																									56.1822	-2.27815
	-1.44226	-0.02129	-0.01617	-0.03252																																									56.5939	-2.27277
	-1.43921	-0.021	-0.01613	-0.03195																																									56.5381	-2.27493
	-1.43738	-0.02071	-0.01606	-0.03134																																									56.3902	-2.27672
	-1.43524	-0.02039	-0.01595	-0.03067																																									56.7276	-2.26934
	-1.43219	-0.02014	-0.01593	-0.03012																																									56.7091	-2.27103
	-1.43005	-0.01983	-0.01585	-0.02955																																									56.8767	-2.26745
	-1.42761	-0.01958	-0.0158	-0.02897																																									56.9705	-2.27293
	-1.42548	-0.01926	-0.01576	-0.02838																																									56.8617	-2.27467
	-1.42273	-0.01903	-0.01569	-0.02782																																									57.1078	-2.26977
	-1.42029	-0.01869	-0.01565	-0.02727																																									57.3897	-2.26745
	-1.41754	-0.01849	-0.0156	-0.02672																																									57.3669	-2.27246
	-1.41541	-0.01818	-0.01557	-0.02618																																									57.3097	-2.27476
	-1.41327	-0.01795	-0.01551	-0.02564																																									57.488	-2.2702
	-1.41083	-0.01764	-0.0155	-0.02516																																									57.8081	-2.26674
	-1.40839	-0.01743	-0.01546	-0.02464																																									57.7537	-2.26935
	-1.40533	-0.01712	-0.01538	-0.0241																																									57.7443	-2.27256
	-1.4032	-0.01692	-0.0154	-0.02363																																									57.6607	-2.27492
	-1.40106	-0.01664	-0.01536	-0.02316																																									58.1732	-2.26619
	-1.39893	-0.01642	-0.01534	-0.02267																																									58.1501	-2.2683
	-1.39526	-0.01613	-0.01532	-0.02216																																									58.1293	-2.2702
	-1.39374	-0.01591	-0.0153	-0.02173																																									58.1085	-2.2721
	-1.3916	-0.01566	-0.01528	-0.02128																																									58.09	-2.27379
	-1.38855	-0.01543	-0.01526	-0.02082																																									58.5661	-2.26546
	-1.38611	-0.01519	-0.01523	-0.02038																																									58.5395	-2.26789
	-1.38367	-0.01494	-0.01518	-0.01995																																									58.5187	-2.26978
	-1.38123	-0.01472	-0.01517	-0.01954																																									58.518	-2.27219
	-1.37878	-0.01446	-0.01515	-0.01912																																									58.3523	-2.27326
	-1.37695	-0.01426	-0.01509	-0.0187																																									58.9613	-2.26451
	-1.3736	-0.014	-0.01511	-0.01831																																									58.9226	-2.26805
	-1.37146	-0.01379	-0.01509	-0.01792																																									58.8989	-2.27021
	-1.36841	-0.01352	-0.01506	-0.01753																																									58.8804	-2.2719
	-1.36688	-0.01334	-0.01507	-0.01713																																									59.3392	-2.26515
	-1.36383	-0.01307	-0.01505	-0.01677																																									59.3184	-2.26705
	-1.36139	-0.01289	-0.01505	-0.01641																																									59.2976	-2.26895
	-1.35895	-0.01263	-0.01503	-0.01603																																									59.2481	-2.27112
	-1.35681	-0.01244	-0.01503	-0.01568																																									59.5033	-2.26188
	-1.35406	-0.01216	-0.015	-0.01534																																									59.7199	-2.26552
	-1.35223	-0.012	-0.01497	-0.015																																									59.6962	-2.26769
	-1.34979	-0.01175	-0.01496	-0.01467																																									59.6754	-2.26958
	-1.34674	-0.01155	-0.01492	-0.01433																																									59.6581	-2.27117
	-1.34491	-0.0113	-0.01493	-0.01401																																									59.7633	-2.26157
	-1.34186	-0.01112	-0.01491	-0.01369																																									60.1042	-2.26558
	-1.33972	-0.01087	-0.01489	-0.01337																																									60.0834	-2.26748
	-1.33728	-0.0107	-0.01489	-0.01305																																									60.0626	-2.26938
	-1.33514	-0.01049	-0.01488	-0.01276																																									60.0464	-2.27085
	-1.3327	-0.01028	-0.01487	-0.01246																																									60.378	-2.264
	-1.32965	-0.01007	-0.01484	-0.01214																																									60.5181	-2.26585
	-1.32782	-0.00988	-0.01486	-0.01187																																									60.4612	-2.26812
	-1.32507	-0.00968	-0.01484	-0.01158																																									60.4055	-2.27028
	-1.32263	-0.00947	-0.01483	-0.01129																																									60.7062	-2.2721
	-1.3208	-0.00929	-0.01483	-0.01101																																									60.9116	-2.26506
	-1.31775	-0.00908	-0.01479	-0.01073																																									60.7946	-2.26696
	-1.31531	-0.00891	-0.0148	-0.01046																																									60.8391	-2.26875
	-1.31287	-0.0087	-0.01478	-0.01018																																									60.8206	-2.27044
	-1.31073	-0.00853	-0.01476	-0.00992																																									60.8333	-2.27318
	-1.30829	-0.00831	-0.01476	-0.00965																																									61.2106	-2.26411
	-1.30524	-0.00816	-0.01474	-0.0094																																									61.2401	-2.26728
	-1.3031	-0.00795	-0.01473	-0.00913																																									61.2193	-2.26918
	-1.30066	-0.00779	-0.0147	-0.00887																																									61.1985	-2.27108
	-1.29822	-0.00759	-0.01472	-0.00862																																									61.1788	-2.27287
	-1.29547	-0.00744	-0.0147	-0.00837																																									61.3267	-2.274
	-1.29303	-0.00724	-0.01467	-0.00813																																									61.6249	-2.26728
	-1.29059	-0.00709	-0.01469	-0.00787																																									61.6041	-2.26918
	-1.28876	-0.0069	-0.01468	-0.00763																																									61.5833	-2.27108
	-1.28632	-0.00675	-0.01468	-0.00739																																									61.6561	-2.27322
	-1.28357	-0.00656	-0.01468	-0.00715																																									61.9161	-2.26412
	-1.28113	-0.00641	-0.01465	-0.00692																																									62.0435	-2.26713
	-1.27899	-0.00623	-0.01466	-0.00667																																									61.9866	-2.2694
	-1.27594	-0.00609	-0.01464	-0.00645																																									61.9629	-2.27156
	-1.2735	-0.00591	-0.01463	-0.00622																																									62.4061	-2.26624
	-1.27136	-0.00576	-0.01461	-0.00599																																									62.3852	-2.26813
	-1.26892	-0.00559	-0.01461	-0.00577																																									62.3349	-2.27039
	-1.26678	-0.00545	-0.0146	-0.00555																																									62.5667	-2.26328
	-1.26373	-0.00529	-0.01456	-0.00534																																									62.7215	-2.26086
	-1.2616	-0.00514	-0.01458	-0.00513																																									62.7862	-2.26666
	-1.25946	-0.005	-0.01457	-0.00493																																									62.7654	-2.26856
	-1.25671	-0.00486	-0.01456	-0.00473																																									62.7391	-2.27096
	-1.25397	-0.00473	-0.01456	-0.00453																																									62.8608	-2.27157
	-1.25183	-0.00458	-0.01455	-0.00434																																									63.1756	-2.26624
	-1.24939	-0.00446	-0.01456	-0.00415																																									63.1549	-2.26814
	-1.24695	-0.00432	-0.01455	-0.00398																																									63.132	-2.27022
	-1.24451	-0.00422	-0.01455	-0.00381																																									63.3409	-2.26287
	-1.24207	-0.00408	-0.01453	-0.00364																																									63.5801	-2.26445
	-1.23901	-0.00398	-0.01454	-0.00348																																									63.5541	-2.26683
	-1.23749	-0.00386	-0.01452	-0.00332																																									63.5316	-2.26888
	-1.23444	-0.00377	-0.01447	-0.00317																																									63.3894	-2.27015
	-1.2326	-0.00364	-0.01449	-0.00303																																									63.7257	-2.26287
	-1.22986	-0.00356	-0.01447	-0.0029																																									63.9802	-2.26541
	-1.22711	-0.00344	-0.01446	-0.00276																																									63.9268	-2.26794
	-1.22498	-0.00336	-0.01445	-0.00264																																									63.9083	-2.26963
	-1.22284	-0.00326	-0.01444	-0.00252																																									64.3584	-2.26367
	-1.21948	-0.00319	-0.01445	-0.00241																																									64.3347	-2.26583
	-1.21796	-0.00309	-0.01444	-0.0023																																									64.2804	-2.26786
	-1.2149	-0.00302	-0.01443	-0.0022																																									64.5623	-2.26847
	-1.21307	-0.00294	-0.01443	-0.0021																																									64.7761	-2.26067
	-1.21033	-0.00287	-0.01443	-0.00201																																									64.7293	-2.26494
	-1.2085	-0.0028	-0.01443	-0.00192																																									64.7102	-2.26668
	-1.20483	-0.00273	-0.01441	-0.00184																																									64.9156	-2.26257
	-1.20331	-0.00266	-0.01441	-0.00176																																									64.9758	-2.2682
	-1.20117	-0.0026	-0.01438	-0.00168																																									65.1089	-2.26542
	-1.19812	-0.00254	-0.01438	-0.00162																																									65.2883	-2.26368
	-1.19629	-0.00248	-0.01437	-0.00155																																									65.3155	-2.26763
	-1.19385	-0.00243	-0.01433	-0.00148																																									65.6872	-2.26182
	-1.1908	-0.00237	-0.01436	-0.00142																																									65.6335	-2.26437
	-1.18835	-0.00233	-0.01435	-0.00136																																									65.6127	-2.26627
	-1.18622	-0.00227	-0.01433	-0.00131																																									65.7237	-2.26785
	-1.18317	-0.00223	-0.01434	-0.00126																																									66.0715	-2.25952
	-1.18073	-0.00216	-0.01433	-0.00121																																									66.0253	-2.26374
	-1.17889	-0.00214	-0.01432	-0.00116																																									66.0045	-2.26564
	-1.17584	-0.00208	-0.01432	-0.00112																																									66.179	-2.26142
	-1.17371	-0.00204	-0.01432	-0.00108																																									66.1177	-2.26701
	-1.17126	-0.00199	-0.0143	-0.00104																																									66.4621	-2.259
	-1.16882	-0.00198	-0.01431	-0.001																																									66.4353	-2.26379
	-1.16669	-0.00194	-0.0143	-0.000963135																																									66.324	-2.26575
	-1.16394	-0.00193	-0.01425	-0.000933228																																									66.5987	-2.26116
	-1.1615	-0.0019	-0.01428	-0.000901184																																									66.7547	-2.26448
	-1.15845	-0.0019	-0.01426	-0.000874329																																									66.9904	-2.26053
	-1.15662	-0.00188	-0.01423	-0.000848694																																									66.9347	-2.26269
	-1.15417	-0.00187	-0.01423	-0.000824585																																									67.3911	-2.25616
	-1.15173	-0.00185	-0.01421	-0.000801086																																									67.3775	-2.25974
	-1.14899	-0.00184	-0.01422	-0.000779419																																									67.3241	-2.26228
	-1.14655	-0.00182	-0.01421	-0.000762939																																									67.1855	-2.26322
	-1.1441	-0.00181	-0.01419	-0.000743103																																									67.8247	-2.25405
	-1.14227	-0.0018	-0.0142	-0.000727234																																									67.7713	-2.25658
	-1.13953	-0.00178	-0.01419	-0.000715027																																									67.7505	-2.25848
	-1.13678	-0.00177	-0.01419	-0.000699768																																									67.7332	-2.26006
	-1.13495	-0.00175	-0.01418	-0.000688477																																									67.591	-2.26133
	-1.13251	-0.00174	-0.01418	-0.000675964																																									68.235	-2.25232
	-1.12976	-0.00172	-0.01418	-0.000665588																																									68.1792	-2.25448
	-1.12701	-0.00172	-0.01415	-0.000655212																																									68.1584	-2.25638
	-1.12488	-0.00169	-0.01415	-0.000646973																																									68.0781	-2.25785
	-1.12244	-0.00169	-0.01413	-0.000635681																																									68.6331	-2.25052
	-1.12	-0.00167	-0.01411	-0.000626526																																									68.5802	-2.25301
	-1.11755	-0.00166	-0.0141	-0.000621033																																									68.5629	-2.25459
	-1.11572	-0.00163	-0.01407	-0.000610352																																									68.4231	-2.25564
	-1.11237	-0.00163	-0.01408	-0.000602722																																									68.9338	-2.24415
	-1.11053	-0.00161	-0.01407	-0.000595703																																									69.039	-2.24626
	-1.10748	-0.0016	-0.01406	-0.000585632																																									69.0318	-2.24926
	-1.10565	-0.00157	-0.01407	-0.000578003																																									68.9789	-2.25174
	-1.10321	-0.00157	-0.01405	-0.000568542																																									68.8749	-2.25343
	-1.10077	-0.00154	-0.01405	-0.000559387																																									69.461	-2.24521
	-1.09772	-0.00153	-0.01404	-0.000549622																																									69.4053	-2.24795
	-1.09558	-0.0015	-0.01404	-0.000540466																																									69.3845	-2.24985
	-1.09314	-0.00148	-0.01402	-0.000528564																																									69.2412	-2.25122
	-1.0907	-0.00146	-0.01401	-0.000516663																																									69.7416	-2.24068
	-1.08795	-0.00144	-0.014	-0.000507202																																									69.9068	-2.2373
	-1.08582	-0.00142	-0.01399	-0.000492493																																									69.8782	-2.24284
	-1.08337	-0.00139	-0.01399	-0.00047879																																									69.8224	-2.245
	-1.08063	-0.00137	-0.01397	-0.000465088																																									69.8016	-2.2469
	-1.0788	-0.00134	-0.01393	-0.000448517																																									69.6503	-2.24901
	-1.07605	-0.00131	-0.01394	-0.00043277																																									70.3113	-2.23552
	-1.0733	-0.00128	-0.01392	-0.000414764																																									70.2722	-2.24142
	-1.07086	-0.00125	-0.01392	-0.000395782																																									70.2188	-2.24395
	-1.06903	-0.00121	-0.01391	-0.000375458																																									70.198	-2.24585
	-1.06628	-0.00118	-0.0139	-0.000355835																																									70.1784	-2.24764
	-1.06415	-0.00114	-0.0139	-0.000332886																																									70.0385	-2.2487
	-1.06171	-0.0011	-0.01389	-0.000308929																																									70.6612	-2.24105
	-1.05835	-0.00106	-0.01388	-0.000286804																																									70.6082	-2.24353
	-1.05652	-0.00102	-0.01386	-0.000261017																																									70.4684	-2.24459
	-1.05377	-0.000971069	-0.01387	-0.000235107																																									71.0265	-2.24048
	-1.05194	-0.000930176	-0.01385	-0.000209198																																									71.0046	-2.24248
	-1.04889	-0.000880737	-0.01382	-0.000181519																																									70.9838	-2.24438
	-1.04614	-0.000834656	-0.01382	-0.000154083																																									71.3871	-2.2427
	-1.04431	-0.000782166	-0.01381	-0.000124878																																									71.3663	-2.2446
	-1.04156	-0.000734558	-0.01379	-9.56726e-05																																									71.3455	-2.24649
	-1.03943	-0.000682068	-0.01378	-6.5979e-05																																									71.5408	-2.24038
	-1.03699	-0.000631104	-0.01376	-3.7323e-05																																									71.7626	-2.24355
	-1.03455	-0.000578308	-0.01375	-5.27039e-06																																									71.7418	-2.24544
	-1.0321	-0.000525208	-0.01374	2.53021e-05																																									71.7233	-2.24713
	-1.02997	-0.000471832	-0.01374	5.5603e-05																																									71.921	-2.2408
	-1.02722	-0.000418762	-0.01372	8.73108e-05																																									71.9813	-2.24935
	-1.02478	-0.000364929	-0.01372	0.000118073																																									72.3127	-2.22847
	-1.02203	-0.000309662	-0.01371	0.000149506																																									72.1359	-2.2446
	-1.01959	-0.000255951	-0.01369	0.000180969																																									72.1151	-2.2465
	-1.01746	-0.000200134	-0.01369	0.000212769																																									72.2873	-2.2425
	-1.01563	-0.000145996	-0.01368	0.00024408																																									72.4721	-2.23733
	-1.01227	-9.1156e-05	-0.01367	0.000274872																																									72.2121	-2.24935
	-1.00952	-3.65051e-05	-0.01367	0.000306885																																									72.5493	-2.24492
	-1.00739	1.85486e-05	-0.01363	0.000338043																																									72.4392	-2.24619
	-1.00464	7.56226e-05	-0.01363	0.000371063																																									72.6697	-2.24271
	-1.0025	0.000129791	-0.01362	0.000402618																																									72.9043	-2.24472
	-1.00067	0.000187531	-0.0136	0.000433807																																									73.0638	-2.24187
	-0.99762	0.000241425	-0.0136	0.000466827																																									73.3645	-2.24019
	-0.99487	0.000300903	-0.01358	0.000499664																																									73.3042	-2.24335
	-0.99304	0.000357117	-0.01357	0.000532074																																									73.7398	-2.23871
	-0.9903	0.000417664	-0.01353	0.000566132																																									73.719	-2.24061
	-0.98785	0.000470062	-0.01354	0.000598907																																									73.6638	-2.24272
	-0.98572	0.000533356	-0.01352	0.000633209																																									73.9871	-2.23956
	-0.98328	0.000586029	-0.01351	0.000667114																																									74.0946	-2.24146
	-0.98083	0.000648834	-0.01351	0.000703125																																									74.0426	-2.24386
	-0.97839	0.000705261	-0.01349	0.000737305																																									74.3459	-2.24486
	-0.97595	0.000768738	-0.01349	0.000773621																																									74.4976	-2.24273
	-0.9729	0.000821228	-0.01348	0.000809326																																									74.716	-2.24621
	-0.97076	0.000885315	-0.01345	0.000845337																																									74.8549	-2.24231
	-0.96832	0.000939026	-0.01345	0.000882568																																									74.8341	-2.24421
	-0.96588	0.001	-0.01342	0.000920105																																									75.0664	-2.24643
	-0.96344	0.00105	-0.01341	0.000956116																																									75.2351	-2.24274
	-0.961	0.00112	-0.01339	0.000993652																																									75.2143	-2.24463
	-0.95856	0.00117	-0.01337	0.00103																																									75.4847	-2.2463
	-0.95642	0.00123	-0.01335	0.00107																																									75.613	-2.24337
	-0.95367	0.00128	-0.01334	0.0011																																									75.5922	-2.24527
	-0.95123	0.00134	-0.01333	0.00114																																									75.5621	-2.24801
	-0.9494	0.00139	-0.0133	0.00117																																									75.9677	-2.24612
	-0.94635	0.00144	-0.01331	0.00121																																									75.9469	-2.24802
	-0.9436	0.0015	-0.01329	0.00124																																									75.9284	-2.2497
	-0.94116	0.00154	-0.01327	0.00128																																									76.3317	-2.24802
	-0.93872	0.00159	-0.01326	0.00131																																									76.3063	-2.25034
	-0.93658	0.00163	-0.01324	0.00134																																									76.7417	-2.24807
	-0.93414	0.00169	-0.01323	0.00137																																									76.6056	-2.25034
	-0.9317	0.00171	-0.01321	0.00139																																									77.1152	-2.24676
	-0.92987	0.00177	-0.01319	0.00142																																									77.0944	-2.24866
	-0.92682	0.0018	-0.01316	0.00144																																									77.0771	-2.25024
	-0.92499	0.00185	-0.01314	0.00147																																									77.3255	-2.25098
	-0.92255	0.00187	-0.01312	0.00149																																									77.4977	-2.24698
	-0.91919	0.00192	-0.01309	0.00151																																									77.4769	-2.24887
	-0.91736	0.00194	-0.01307	0.00153																																									77.7126	-2.25078
	-0.91461	0.00198	-0.01304	0.00154																																									77.8802	-2.24719
	-0.91156	0.002	-0.01301	0.00156																																									77.8594	-2.24909
	-0.90973	0.00204	-0.013	0.00158																																									78.1003	-2.25052
	-0.90759	0.00206	-0.01295	0.00159																																									78.2563	-2.24799
	-0.90515	0.00209	-0.01295	0.0016																																									78.4921	-2.24989
	-0.9024	0.00212	-0.01293	0.00162																																									78.8084	-2.24736
	-0.89966	0.00214	-0.0129	0.00163																																									78.8821	-2.24942
	-0.89752	0.00216	-0.01288	0.00164																																									79.1776	-2.24586
	-0.89508	0.00219	-0.01284	0.00165																																									79.2433	-2.24923
	-0.89264	0.00222	-0.01281	0.00166																																									79.578	-2.24737
	-0.8902	0.00223	-0.01278	0.00167																																									79.5142	-2.25027
	-0.88745	0.00227	-0.01275	0.00168																																									79.7014	-2.24879
	-0.88623	0.00228	-0.01271	0.00169																																									79.9417	-2.24637
	-0.88318	0.00232	-0.01268	0.0017																																									80.0691	-2.24879
	-0.88043	0.00232	-0.01265	0.00171																																									79.9013	-2.25006
	-0.8786	0.00236	-0.0126	0.00172																																									80.3288	-2.24616
	-0.87555	0.00236	-0.01258	0.00173																																									80.4363	-2.24806
	-0.8728	0.00241	-0.01254	0.00173																																									80.4201	-2.24954
	-0.87097	0.00241	-0.0125	0.00174																																									80.709	-2.24659
	-0.86823	0.00245	-0.01248	0.00175																																									80.8137	-2.24874
	-0.86578	0.00245	-0.01243	0.00176																																									81.0806	-2.25013
	-0.86334	0.0025	-0.01241	0.00177																																									81.2128	-2.24743
	-0.86121	0.0025	-0.01237	0.00178																																									81.448	-2.24939
	-0.85876	0.00254	-0.01233	0.00179																																									81.6069	-2.24659
	-0.85602	0.00255	-0.01229	0.0018																																									81.8443	-2.24834
	-0.85358	0.00259	-0.01225	0.00181																																									81.823	-2.25029
	-0.85144	0.00261	-0.01221	0.00182																																									82.0102	-2.24491
	-0.84839	0.00264	-0.01216	0.00183																																									82.1176	-2.24681
	-0.84625	0.00267	-0.01212	0.00184																																									82.2482	-2.24894
	-0.84412	0.00269	-0.01207	0.00186																																									82.5099	-2.24613
	-0.84137	0.00272	-0.01203	0.00187																																									82.6113	-2.24858
	-0.83893	0.00274	-0.01198	0.00188																																									82.9471	-2.2437
	-0.83649	0.00279	-0.01192	0.0019																																									82.8942	-2.24619
	-0.83374	0.00279	-0.01188	0.00191																																									82.8757	-2.24787
	-0.8316	0.00284	-0.01184	0.00192																																									83.2952	-2.24471
	-0.82855	0.00285	-0.01179	0.00194																																									83.2743	-2.24661
	-0.82672	0.00291	-0.01175	0.00196																																									83.257	-2.24819
	-0.82458	0.00291	-0.0117	0.00197																																									83.68	-2.24472
	-0.82153	0.00297	-0.01166	0.00199																																									83.6591	-2.24661
	-0.81909	0.00298	-0.01161	0.00201																																									83.6395	-2.24841
	-0.81726	0.00303	-0.01156	0.00203																																									84.0075	-2.24409
	-0.81421	0.00305	-0.01151	0.00205																																									84.0509	-2.24599
	-0.81207	0.0031	-0.01146	0.00207																																									83.9946	-2.2482
	-0.80902	0.00312	-0.0114	0.00209																																									84.1433	-2.24926
	-0.80719	0.00316	-0.01135	0.00211																																									84.4863	-2.24371
	-0.80444	0.0032	-0.0113	0.00214																																									84.4334	-2.2462
	-0.8017	0.00323	-0.01123	0.00216																																									84.4137	-2.24799
																																													84.7199	-2.24346
																																													84.7633	-2.24536
																																													84.8066	-2.24726
																																													84.7503	-2.24947
																																													84.8891	-2.25144
																																													84.9961	-2.25338
																																													85.129	-2.2553
																																													85.2689	-2.2519
																																													85.5046	-2.2538
																																													85.3544	-2.25581
																																													85.6823	-2.25163
																																													85.942	-2.24901
																																													85.9836	-2.25107
																																													86.2176	-2.24727
																																													86.325	-2.24917
																																													86.4371	-2.25065
																																													86.6252	-2.24753
																																													86.774	-2.24918
																																													87.0244	-2.24681
																																													87.1501	-2.24802
																																													87.3905	-2.2456
																																													87.4975	-2.24754
																																													87.9218	-2.24628
																																													87.8746	-2.24824
																																													88.314	-2.24619
																																													88.1988	-2.24792
																																													88.6731	-2.24561
																																													88.6535	-2.2474
																																													89.0626	-2.24519
																																													89.0131	-2.24736
																																													89.4381	-2.24604
																																													89.4173	-2.24794
																																													89.8458	-2.24629
																																													89.7975	-2.24836
																																													90.2472	-2.24478
																																													90.1635	-2.24715
																																													90.6598	-2.24225
																																													90.6075	-2.24468
																																													90.4643	-2.24605
																																													91.0903	-2.23808
																																													91.0374	-2.24057
																																													91.0189	-2.24226
																																													90.8768	-2.24352
																																													90.8595	-2.2451
																																													91.4965	-2.23672
																																													91.4361	-2.23931
																																													91.4153	-2.24121
																																													91.3361	-2.24258
																																													91.8509	-2.23657
																																													91.8301	-2.23847
																																													91.8093	-2.24037
																																													91.7908	-2.24205
																																													92.2406	-2.23847
																																													92.1872	-2.241
																																													92.1335	-2.24298
																																													92.6067	-2.23784
																																													92.5859	-2.23974
																																													92.5937	-2.24196
																																													92.4836	-2.24322
																																													92.9845	-2.23848
																																													92.9637	-2.24038
																																													92.9429	-2.24228
																																													93.079	-2.24449
																																													93.3508	-2.24017
																																													93.33	-2.24207
																																													93.4398	-2.24376
																																													93.4202	-2.24555
																																													93.7498	-2.24181
																																													93.6891	-2.24734
																																													93.8555	-2.24387
																																													93.7992	-2.24608
																																													94.1415	-2.24118
																																													93.9777	-2.24735
																																													94.249	-2.24308
																																													94.1921	-2.24535
																																													94.5328	-2.24001
																																													94.6659	-2.23723
																																													94.5723	-2.24343
																																													94.8453	-2.23549
																																													94.9995	-2.23312
																																													94.8427	-2.23865
																																													94.756	-2.24071
																																													95.1223	-2.23069
																																													95.1922	-2.23602
																																													95.3842	-2.23255
																																													95.5533	-2.23585
																																													95.6261	-2.23154
																																													95.7313	-2.23365
																																													95.8466	-2.23718
																																													96.0999	-2.23513
																																													96.0398	-2.24062
																																													96.2051	-2.23724
																																													96.1843	-2.23914
																																													96.4114	-2.23598
																																													96.4429	-2.2413
																																													96.5778	-2.23836
																																													96.8464	-2.23725
																																													96.797	-2.24176
																																													96.9516	-2.23936
																																													97.0579	-2.24371
																																													97.2234	-2.24089
																																													97.3352	-2.23947
																																													97.4155	-2.24385
																																													97.5733	-2.24116
																																													97.7533	-2.23878
																																													97.9535	-2.24159
																																													98.1222	-2.2379
																																													98.1014	-2.23979
																																													98.3621	-2.24176
																																													98.5139	-2.23727
																																													98.4931	-2.23916
																																													98.7626	-2.24091
																																													98.7092	-2.24286
																																													98.8964	-2.23748
																																													98.8779	-2.23917
																																													99.1084	-2.24154
																																													99.3092	-2.23727
																																													99.2592	-2.23949
																																													99.4343	-2.24107
																																													99.6752	-2.23665
																																													99.6544	-2.23854
																																													99.8243	-2.23475
																																													99.7654	-2.24013
																																													100.055	-2.23707
																																													99.911	-2.23855
																																													100.374	-2.23728
																																													--	--
																																													--	--
																																													--	--
																																													--	--
																																													--	--
																																													--	--
																																													--	--
																																													--	--
																																													--	--
																																													--	--
																																													--	--
																																													--	--
																																													--	--
																																													--	--
																																													--	--
																																													--	--
																																													--	--
																																													--	--
																																													--	--
																																													--	--
																																													--	--
																																													--	--
																																													--	--
																																													--	--
																																													--	--
																																													--	--
																																													--	--
																																													--	--
																																													--	--
																																													--	--
																																													--	--
																																													--	--
																																													--	--
																																													--	--
																																													--	--
																																													--	--
																																													--	--
																																													--	--
																																													--	--
																																													--	--
																																													--	--
																																													--	--
																																													--	--
																																													--	--
																																													--	--
																																													--	--
																																													--	--
																																													--	--
																																													--	--
																																													--	--
																																													--	--
																																													--	--
																																													--	--
																																													--	--
																																													--	--
																																													--	--
																																													--	--
																																													--	--
																																													--	--
																																													--	--
																																													--	--
																																													--	--
																																													--	--
																																													--	--
																																													--	--
																																													--	--
																																													--	--
																																													--	--
																																													--	--
																																													--	--
																																													--	--
																																													--	--
																																													--	--
																																													--	--
																																													--	--
																																													--	--
																																													--	--
																																													--	--
																																													--	--
																																													--	--
